# Supplementary material for: Germinal center output is sustained by HELLS-dependent DNA-methylation-maintenance in B cells
Source: Nat Commun. 2023 Sep 14;14:5695. doi: 10.1038/s41467-023-41317-3 (PMC10502085; doi:10.1038/s41467-023-41317-3)
Supplement: Supplementary file 4 — Source Data [file 41467_2023_41317_MOESM4_ESM.zip]

Archive with 17 entries (17 files):
- SourceData_Cousuetal/Source Data - Figure 1.xlsx
- SourceData_Cousuetal/Source Data - Figure 2.xlsx
- SourceData_Cousuetal/Source Data - Figure 3.xlsx
- SourceData_Cousuetal/Source Data - Figure 4.xlsx
- SourceData_Cousuetal/Source Data - Figure 5.xlsx
- SourceData_Cousuetal/Source Data - Figure 6.xlsx
- SourceData_Cousuetal/Source Data - Figure 7.xlsx
- SourceData_Cousuetal/Source Data - Figure 8.xlsx
- SourceData_Cousuetal/Source Data - Figure 9.xlsx
- SourceData_Cousuetal/Source Data - Figure S1.xlsx
- SourceData_Cousuetal/Source Data - Figure S2.xlsx
- SourceData_Cousuetal/Source Data - Figure S3.xlsx
- SourceData_Cousuetal/Source Data - Figure S4.xlsx
- SourceData_Cousuetal/Source Data - Figure S5.xlsx
- SourceData_Cousuetal/Source Data - Figure S6.xlsx
- SourceData_Cousuetal/Source Data - Figure S7.xlsx
- SourceData_Cousuetal/Source Data - Figure S8.xlsx
