# Supplementary material for: Germinal center output is sustained by HELLS-dependent DNA-methylation-maintenance in B cells
Source: Nat Commun. 2023 Sep 14;14:5695. doi: 10.1038/s41467-023-41317-3 (PMC10502085; doi:10.1038/s41467-023-41317-3)
Supplement: Supplementary file 4 — Source Data [file 41467_2023_41317_MOESM4_ESM.zip › SourceData_Cousuetal/Source Data - Figure 1.xlsx]

## Sheet: 1a
a. RT-qPCR Quantification from pediatric spleens
2^(-ΔΔCt)	Naïve		Transitional		MZB		GCB		MBC		PC
hDNMT3B	1	1	3.95	6.12	0.94	1.28	258.31	495.14	0.4	2.19	65.18	254.98
hZBTB24	1	1	0.71	1.32	0.93	1.03	1.12	2.32	0.47	1.09	0.33	0.7
hCDCA7	1	1	81.76	14.3	7.69	1.11	5100.15	827.16	8.61	2.51	1.44	97.95
hHELLS	1	1	1.21	2.77	1.03	1.39	20.49	50.59	0.78	1.75	0.68	6.99

## Sheet: 1b
b. RT-qPCR Quantification from murine spleens
2^(-ΔΔCt)	Naive	GCB		iGB-4			iPC-21
mDnmt3b	1	1.74645	1.67258	6.44	7.15	1.27	0.42	0.33	0.11
mZbtb24	1	3.36	2.57	1.97	2.3	1.32	0.63	0.64	0.35
mCdca7	0.999099	20.3636	20.3196	10.75	12.12	4.59	0.31	0.21	0.09
mHells	1	20.22	14.39	23.48	30.49	9.37	1.3	0.85	0.38

## Sheet: 1c
c. Heatmap Expression of ICF Genes
gene_symbol	ProB_CLP	ProB_FrA	ProB_FrBC	T1_Spleen	T2_Spleen	B_FrE	FoB_Spleen	MZB_Spleen	GC_LZ_Spleen	GC_DZ_Spleen	Bmem_Spleen	PB_Spleen	PC_Spleen
Dnmt3b	328.066	304.796	156.034	46.0923	37.2028	44.489	35.0656	30.5531	25.536	32.3134	26.8094	20.8788	48.5175
Zbtb24	168.918	195.638	136.651	233.874	255.493	281.111	298.452	279.678	195.482	180.448	290.976	232.683	176.935
Cdca7	1407.95	1731.31	1927.48	195.576	298.338	199.144	115.848	114.202	730.787	634.844	108.286	65.6941	301.149
Hells	737.16	818.113	1279.71	145.543	121.49	259.27	82.0628	140.448	851.521	949.722	186.726	178.981	224.056
Dnmt1	1384.05	1876.93	2877.08	469.837	441.841	641.235	441.64	329.743	1809.93	2202.59	349.173	488.856	564.218
