# Supplementary material for: Germinal center output is sustained by HELLS-dependent DNA-methylation-maintenance in B cells
Source: Nat Commun. 2023 Sep 14;14:5695. doi: 10.1038/s41467-023-41317-3 (PMC10502085; doi:10.1038/s41467-023-41317-3)
Supplement: Supplementary file 4 — Source Data [file 41467_2023_41317_MOESM4_ESM.zip › SourceData_Cousuetal/Source Data - Figure 2.xlsx]

## Sheet: 2a
a. %B220+ in live splenocytes
Data	WT
B220+	57.7	60	61.8	61.3	61.8	65.2	71	63.7	65.6	58.3
Data	Mb1HellsKO
B220+	64.2	67.4	69	65.5	61.1	71.3	61.5
Stat	Mean WT	Mean KO	pvalue
B220+	62.64	65.71	0.1288

## Sheet: 2c
c. % Populations among B220+ splenocytes
Data	WT										Mb1HellsKO
T1	6.72	4.34	7.64	5.44	4.25	3.32	6.08	9.53	5.97	4.37	3.59	6.74	7.71	3.47	2.34	3.77	3
T2	3.66	4.44	5.33	4.20304	2.81386	5.38	3.41	4.66	3.43	1.83	5.92	4.05	4.775	1.72308	2.56793	2.39	1.22
FoB+T2	72.5	74.59	72.52	73.96	76.07	75.11	72.14	65.16	72.6	79.32	76.13	71.14	66.94	77.52	76.16	73.13	78.56
MZB	8.62	3.99	5.94	6.83	7.14	6.88	6.76	5.03	6.52	5.97	4.91	7.54	7	7.11	12	8.34	8.46
Stat	Mean WT	Mean KO	pvalue
T1	5.766	4.374	0.1632
T2	3.916	3.235	0.3358
FoB+T2	73.4	74.23	0.6664
MZB	6.368	7.909	0.0812

## Sheet: 2d
d. ELISA quantification of Ig titers
Data	WT										Mb1HellsKO
IgM	991	787	583	457	363	830	925	443	503	555	614	647	399	345	773	837	725	528	661
IgG1	977	1040	1037	904	1334	797	1747	889	872	804	668	573	360	299	471	473	211	360	265
IgA	88	60	160	76	90	46	103	45	40		185	197	145.3	117	88	73	52	48	90
IgG2b	1051	1229	607	492	646	691	860	670	1081	698	622	392	213	241	293	722	472	487	445
IgG2c	1087	1029	343	786	981						721	1152	171	120	462
IgG3	7041	6602	912.8	2011.6	1237.1	2189	3177	1636	2603	2283	976.3	61.1	432.6	591.7	511	547	1051	945	1051
	1	2	3	4	5	6	7	8	9	10	1	2	3	4	5	6	7	8	9	10
Stat	Mean WT	Mean KO	pvalue
IgM	643.7	614.3	0.7453
IgG1	1040	408.9	<0,0001
IgA	78.67	110.6	0.1717
IgG2b	802.5	431.9	0.0013
IgG2c	845.2	525.2	0.2118
IgG3	2969	685.2	0.008
