# Supplementary material for: Germinal center output is sustained by HELLS-dependent DNA-methylation-maintenance in B cells
Source: Nat Commun. 2023 Sep 14;14:5695. doi: 10.1038/s41467-023-41317-3 (PMC10502085; doi:10.1038/s41467-023-41317-3)
Supplement: Supplementary file 4 — Source Data [file 41467_2023_41317_MOESM4_ESM.zip › SourceData_Cousuetal/Source Data - Figure 3.xlsx]

## Sheet: 3a
a. anti-NP IgM ELISA - Kinetic
Data	WT
Day 7	28766	18126	23177	22984	19860	11250	24713	8853.35	9739.35	9081.86	26056.6	22550.2	17290.1	11530.9
Day 14	24220	22576	31773	9825	16078	12441	55211	14957	12752	18129	12661.3	6244.61	32889.5	25523	18787.1	10068.4
Day 41	6401	9456	8901	11845	12668	4947	18377	10147	12752	12295.7	8557.42	5359.07	11225.7	9970.19	5280.21	4958.97
Boost + 5 days	56176	79587	88289	75484	44911	24882	30062	13287	91088	33580	22574.9	25450.4	19366	10640.2	55536.8	31233.8	19787	9589.86
Data	Mb1HellsKO
Day 7	7225	5981	4990	11249	9661	5529	6045	4910	9624	5876.06	6467.47	5349.89	3016.48	6178.62	6336.34	6948.16	6443.42
Day 14	11352	7151	7637	14784	8232	13196	8026	14479	6097	11367	7115.97	9901.6	5541.94	3682.84	6409.65	8341.1	6485.91	9358.11
Day 41	5839	3428	4000	6305	3805	5071	3620	4891	5963	3590	3372.89	4386.35	2130.93	1670.37	3062.72	5014.32	3149.08	4460.72
Boost + 5 days	23291	13888	19092	9402	12704	27595	29707	14510	27831	23698	24141	13162	26763	13989	19058.8	9075	8877.78	8244.74	20531.5	11085	23132.9
Stat	Mean WT	Mean KO	pvalue
Day 7	18141	6578	<0,0001
Day 14	20258	8842	0.002
Day 41	9571	4098	<0,0001
Boost + 5 days	40640	18085	0.0029

## Sheet: 3b
b. anti-NP IgG1 ELISA - Kinetic
Data	WT
Day 7	316202	384132	431899	314340	323030	445630	462326	257297	204269	266058	373234	218117	338057	250507	152630
Day 14	822052	1174327	550115	568706	874084	441447	803988	518945	598902	395360	489521	878008	602708	944282	798565	478233	406266
Day 41	293378	759366	579149	439201	180926	208182	529459	352785	515101	25012	258429	241559	266042	365155	525066	300205	479749
Boost + 5 days	492037	481909	1221490	380233	958528	612471	822557	641939	326508	465532	753007	284153	473999	715111	758243	883354	695548	445791	379320
Data	Mb1HellsKO
Day 7	244771	271508	150408	606257	294114	196015	206226	470471	290683	232917	329524	329092	149212	306054	77335	285901	222203
Day 14	541307	542808	363481	639427	692152	502704	466059	594896	537702	438566	549223	667217	346784	606757	203012	525320	604386
Day 41	167884	108795	125271	255588	154200	162903	200081	182160	241966	114575	239302	268904	284964	189248	306046	97983	227574	281348
Boost + 5 days	158683	212106	127720	220630	191194	165629	229991	211975	272776	204277	191227	196283	177000	172753	264949	211516	147541	208235	102694	125922	218735
Stat	Mean WT	Mean KO	pvalue
Day 7	315849	274276	0.2852
Day 14	667383	518929	0.0246
Day 41	371692	200488	0.0014
Boost + 5 days	620617	191040	<0,0001

## Sheet: 3c
d. Quantification of splenic IgG1 ASC after boost
Data	WT
Total	1.76	4.56	1.62	2.5	2.99	1.87	0.99	1.08
IgG1	1.03229	2.40097	0.842026	1.42193	1.62209	0.93694	0.121675	0.384767	0.788738
Data	Mb1HellsKO
Total	0.65	0.97	0.75	0.58	0.58	0.51	0.44	0.4
IgG1	0.102946	0.232279	0.154661	0.105192	0.083895	0.126961	0.041908	0.105433
Stat	Mean WT	Mean KO	pvalue
Total	2.171	0.61	0.0023
IgG1	1.061	0.1192	0.0015

## Sheet: 3d
e. Enumeration by ELISPOT of splenic IgG1 ASC
Data	WT
Total IgG1+	2300.35	2335.07	5078.12	3828.12	4817.71	10026	2243.92	409.722	1775.17
NP+IgG1+	820.312	1067.71	2343.75	1440.97	2269.97	2039.93	1093.75	158.854	399.306
Data	Mb1HellsKO
Total IgG1+	111.979	451.389	253.472	291.667	138.021	322.917	134	264
NP+IgG1+	19.9653	36.8056	30.0347	39.7569	40.9722	44.7917	21.875	22.2222
Stat	Mean WT	Mean KO	pvalue
Total IgG1+	3646	245.9	0.004
NP+IgG1+	1293	32.05	0.0004

## Sheet: 3e
c. anti-NP-4/anti-NP-21 IgG1 ELISA - Affinity Kinetic
Data	WT
Day 14	0.268996	0.34246	0.401767	0.328337	0.245315	0.405891	0.231512	0.255202
Day 41	0.644717	0.718551	0.601512	0.762094	0.366895	0.891291	0.376765	0.729534
Boost + 5 days	0.708296	1.32342	0.873483	1.1201	0.472906	1.31511	0.778484	0.815449
Data	Mb1HellsKO
Day 14	0.219848	0.344022	0.45649	0.301405	0.197093	0.281656	0.28803	0.200041
Day 41	0.239561	0.297758	0.303061	0.205467	0.156424	0.311185	0.243993	0.181578
Boost + 5 days	0.294566	0.384557	0.281487	0.196229	0.357382	0.294596	0.243672
Stat	Mean WT	Mean KO	pvalue
Day 14	0.3099	0.2861	0.5537
Day 41	0.6364	0.2424	0.0004
Boost + 5 days	0.9259	0.2932	0.0005

## Sheet: 3f
f. Quantification of IgG1+ MBCs
Data	WT
Day 7	765.326	607.063	502.706	827.592	1222.89	1563.8	432.868
Day 14	189.782	559.731	942.987	367.255	721.48	611.247	536.481
Day 28	137	172	105	46	171	103	150
Day 43	108	94	104	64	146	199
Data	Mb1HellsKO
Day 7	931.549	1519.59	850.727	1074.92	1206.03	496.222	774.733
Day 14	373.872	284.766	307.031	695.357	429.109	493.654	431.214
Day 28	74	86	86	57	56	30	54
Day 43	1	38	34	28	61
Stat	Mean WT	Mean KO	pvalue
Day 7	846	979.1	0.5155
Day 14	561.3	430.7	0.2379
Day 28	126.3	63.29	0.0055
Day 43	119.2	32.4	0.0044

## Sheet: 3g
g. VH186.2 Maturation Quantification
Data	WT
W33L	1	7	1	5	10	19	10
K59R	6	9	3	1	1	8	3
No Mutations	12	21	22	14	17	10	8
Total Sequences	19	37	26	20	28	37	21
Data	Mb1HellsKO
W33L	0	0	0	1	0	0	5	13
K59R	1	3	0	4	1	3	2	8
No Mutations	41	24	29	22	40	45	18	19
Total Sequences	42	27	29	27	41	48	25	40
