# Supplementary material for: Germinal center output is sustained by HELLS-dependent DNA-methylation-maintenance in B cells
Source: Nat Commun. 2023 Sep 14;14:5695. doi: 10.1038/s41467-023-41317-3 (PMC10502085; doi:10.1038/s41467-023-41317-3)
Supplement: Supplementary file 4 — Source Data [file 41467_2023_41317_MOESM4_ESM.zip › SourceData_Cousuetal/Source Data - Figure 4.xlsx]

## Sheet: 4a
a. Kinetic of GC B cells
Data	WT
Day 7	3.3	4.4	7.63	4.72	3.26	5.24	3	4.04
Day 10	0.87	0.5	1.06	0.98	3.6	4.06	5.01	2.63	5.5	3.29	2.87	4.22	5.14
Day 14	1.8	1.9	1.49143	2.74	3.8025	2.78	3.2	1.17	3.44	2.23	3.59	4.09	3.46	3.04	1.31	2.62	3.1
Data	Mb1HellsKO
Day 7	3.2	2.7	5.37	5.08	4.31	4.77	4.06	2.54	3.95	4.09	3.89
Day 10	0.98	0.89	1.15	1.05	2.48	2.28	2.84	1.49	1.99	0.94	1.36
Day 14	0.5	0.7	0.36	0.48	0.61	0.68	0.7	0.57	0.9	1.02	1.02	0.87	1.01	3.79	2.96	1.03
Stat	Mean WT	Mean KO	pvalue
Day 7	4.449	3.996	0.4243
Day 10	3.056	1.586	0.0159
Day 14	2.692	1.075	<0,0001

## Sheet: 4b
b. Peyers Patches
WT	Mb1HellsKO			Mean WT	Mean KO	pvalue
6.4	0.7		Stat	7.485	1.716	<0,0001
3.4	1
5.7	1.7
7	0.9
6.4	1.2
9.4	1.1
10.1	2.7
19.9	0.5
4.6	1.2
13.1	1.9
6.3	1.4
6.3	2.8
10.4	1.9
5.7	1.9
4.3	2.3
6.3	1.4
4.2	2.2
10.2	3.5
3.6	2.3
9.7
11.6
6.9
5.3
5.5
6.7
4.4
10.8
6.7
10.7
6.9
6.4
6.8
5.3

## Sheet: 4c
b. D14 Cell Cycle
Day 14
Data	WT
G1	72.3	71.6	72.6	70.6	73.4	72.3
S	24.1	25	23.5	25	21.1	23.8
G2/M	1.75	2.32	2.13	2.6	3.31	2.67
Data	Mb1HellsKO
G1	69.8	70.7	69.8	75.9	71.2	71.7	75.7
S	25.9	24.8	25.7	21.2	26.3	24.7	20.7
G2/M	2.06	1.98	1.8	1.68	1.56	1.82	2.18
Stat	Mean WT	Mean KO	pvalue
G1	72.13	72.11	>0,9999
S	23.75	24.19	0.9733
G2/M	2.463	1.869	0.9362

## Sheet: 4d
d. LZ/DZ
Data	WT
Dark Zone	69.31	70.01	65.57	65.21	58.41	61.79	52.9	48.71
Light Zone	30.29	29.49	33.13	33.79	39.2	37.01	45.3	48.81
Data	Mb1HellsKO
Dark Zone	71.48	69.26	43.37	59.09	60.11	51.62	55.43	66.22
Light Zone	21.95	24.84	45.57	35.18	37.99	44.51	30.54	28.35
Stat	Mean WT	Mean KO	pvalue
Dark Zone	61.49	59.57	0.6625
Light Zone	37.13	33.62	0.3889

## Sheet: 4e
e. iJH4 mutations
			WT				Mb1HellsKO
Total Sequences			35	42	35	43	41	44	39	37
Number of mutated Sequences			31	38	15	33	31	33	31	25
Number of mutations			169	109	24	114	73	90	104	113
% mutated sequences			89	90	43	77	76	75	79	68
Mutations / 100pb (Total)			1.07	0.56	0.15	0.58	0.39	0.45	0.59	0.67
Mutations / 100pb (Mutated)			1.2	0.62	0.35	0.75	0.51	0.6	0.74	1
Stat	Mean WT	Mean KO	pvalue
iJH4	0.73	0.7125	0.9354

## Sheet: 4f
f. VH186.2 Maturation Quantification
Data	WT				Mb1HellsKO
W33L	3	2	2	0	4	0	0	4
K59R	0	3	0	0	0	0	0	2
Total Sequences	12	9	8	3	16	1	2	11
