# Supplementary material for: Germinal center output is sustained by HELLS-dependent DNA-methylation-maintenance in B cells
Source: Nat Commun. 2023 Sep 14;14:5695. doi: 10.1038/s41467-023-41317-3 (PMC10502085; doi:10.1038/s41467-023-41317-3)
Supplement: Supplementary file 4 — Source Data [file 41467_2023_41317_MOESM4_ESM.zip › SourceData_Cousuetal/Source Data - Figure 5.xlsx]

## Sheet: Sequencing Info
Suppl_Table_sequencing_info
sampleID	SRR	sample_name	sample_description	%_C_methylated_in_CpG_PUC19	%_C_methylated_in_CpG_lambda_(conversion_rate)	Total_num_analyzed_reads	Num_uniquely_aligned_reads	Num_multimapper_reads	Total_num_aligned_reads_(N)	%_aligned_reads	Genome_coverage_(readLength*N/genomeLength)
20s001200	ERS14440324	D0-1	WT_D0_rep1	0.1	99.7	62928181	50764544	5825521	56590065	89.9	3.1
20s001201	ERS14440322	D0-2	KO_D0_rep1	0.1	99.7	72725953	58637013	6718616	65355629	89.9	3.6
20s001202	ERS14440325	D0-3	WT_D0_rep2	0.1	99.7	80515609	65823668	6562568	72386236	89.9	4
20s001203	ERS14440323	D0-4	KO_D0_rep2	0.2	99.7	53414221	43160163	4369290	47529453	89	2.6
20s001204	ERS14440328	D7-1	WT_D7_rep1	0.1	99.7	68883602	56531148	5990361	62521509	90.8	3.4
20s001205	ERS14440326	D7-2	KO_D7_rep1	0.1	99.7	74365475	61029094	6551739	67580833	90.9	3.7
20s001206	ERS14440327	D7-4	KO_D7_rep2	0.1	99.7	62348505	51716671	5020583	56737254	91	3.1
20s001207	ERS14440329	D7-5	WT_D7_rep2	0.1	99.7	64471659	53583936	5072020	58655956	91	3.2
20s001208	ERS14440330	D14-1	KO_D14_rep1	0.1	99.7	62902451	51457528	5694168	57151696	90.9	3.1
20s001209	ERS14440332	D14-3	WT_D14_rep1	0	99.7	66237896	55063551	5179674	60243225	90.9	3.3
20s001210	ERS14440331	D14-4	KO_D14_rep2	0.1	99.7	54207322	45095463	4281460	49376923	91.1	2.7
20s001211	ERS14440333	D14-5	WT_D14_rep2	0.1	99.7	62625819	51695809	5483986	57179795	91.3	3.1

## Sheet: 5e
e. RT-qPCR IAP and LINE-1
	WT Non GC		WT GC		KO non GC		KO GC
Ct GAPDH	25.47	26.19	22.2867	21.5367	27.105	27	22.4533	21.145
Ct LINE-1	22.47	23.1333	21.9733	21.65	24.0467	24.0567	21.7633	21.19
ΔCt	-3	-3.05667	-0.313333	0.113333	-3.05833	-2.94333	-0.69	0.045
ΔΔCt					-0.03	0.085	-0.59	0.145
2^(-ΔΔCt)					1.02101	0.942785	1.50525	0.904379
Ct IAP	23.2833	24	22.53	21.8833	24.57	24.58	19.0633	17.8367
ΔCt	-2.18667	-2.19	0.243333	0.346667	-2.535	-2.42	-3.39	-3.30833
ΔΔCt					-0.346667	-0.231667	-3.685	-3.60333
2^(-ΔΔCt)					1.27162	1.17419	12.8616	12.1538
Ct MinorSat	25.06	24.9967	24.3933	24.8667	25.0267	25	22.0667	21.9267
ΔCt	-0.41	-1.19333	2.10667	3.33	-2.07833	-2	-0.386667	0.781667
ΔΔCt					-1.27667	-1.19833	-3.105	-1.93667
2^(-ΔΔCt)					2.42279	2.29474	8.60396	3.8282

## Sheet: 5g
g. Gene lsit of the top 50 derepressed
Sondes	Gene	Name	IAP	Expression KO		Expression in WT	pval	pval_BH	pval_Bonf	D14_15_186_GC	D14_17_192_GC	D14_26_351_GC	D14_28_394_GC	Mean_g1	D14_18_193_GC	D14_22_307_GC	D14_25_350_GC	D14_29_295GC	Mean_g2	FC KO/Ctrl
ENSMUSG00000035395	DDB1 and CUL4 associated factor 8 like [Source:MGI Symbol;Acc:MGI:101758]	Dcaf8l	No			testis	2.18e-23	2.64e-19	1.06e-18	267.01	217.96	151.41	287.64	231.008	0	0	0	0	0	220
ENSMUSG00000110333	predicted gene 45861 [Source:MGI Symbol;Acc:MGI:5804976]	Gm45861	promoteur	lncRNA			9.51e-23	7.93e-19	4.62e-18	172.55	179.75	180.86	292.05	206.3	0	0	0	0	0	220
ENSMUSG00000074418	predicted gene 15930 [Source:MGI Symbol;Acc:MGI:3805554]	Gm15930	promoteur				4.19e-22	2.91e-18	2.03e-17	152.4	154.27	177.7	246.55	182.731	0	0	0	0	0	220
ENSMUSG00000043673	potassium voltage-gated channel, delayed-rectifier, subfamily S, member 3 [Source:MGI Symbol;Acc:MGI:1098804]	Kcns3	intron 2	downstream			4.05e-19	1.79e-15	1.97e-14	102.02	87.75	105.15	170.97	116.472	0	0	0	0	0	220
ENSMUSG00000042386	testis expressed 13B [Source:MGI Symbol;Acc:MGI:1890544]	Tex13b	No			testis, placenta, ovaries	5.71e-19	2.31e-15	2.77e-14	127.21	114.64	73.6	126.21	110.416	0	0	0	0	0	220
ENSMUSG00000035472	solute carrier family 25 (mitochondrial oxodicarboxylate carrier), member 21 [Source:MGI Symbol;Acc:MGI:2445059]	Slc25a21	introns 2 et 6	downstream ex6			5.25e-18	1.82e-14	2.55e-13	163.73	107.57	52.57	104.93	107.201	0	0	0	0	0	220
ENSMUSG00000047216	cadherin 19, type 2 [Source:MGI Symbol;Acc:MGI:3588198]	Cdh19	intron 4	downstream			1.62e-17	5.23e-14	7.85e-13	94.46	73.6	62.04	128.41	89.6273	0	0	0	0	0	220
ENSMUSG00000074420	predicted pseudogene 10693 [Source:MGI Symbol;Acc:MGI:3704277]	Gm10693		predicted pseudogene			3.32e-16	8.47e-13	1.61e-11	83.13	43.88	86.22	65.31	69.6326	0	0	0	0	0	220
ENSMUSG00000067352	predicted gene 14149 [Source:MGI Symbol;Acc:MGI:3651549]	Gm14149	intron 1			testis, placenta	1.3e-15	3.03e-12	6.3e-11	55.42	48.12	55.73	91.72	62.7477	0	0	0	0	0	220
ENSMUSG00000031997	transient receptor potential cation channel, subfamily C, member 6 [Source:MGI Symbol;Acc:MGI:109523]	Trpc6	intron 3	3'UTR downstream			1.31e-15	3.03e-12	6.38e-11	64.23	55.2	42.06	109.33	67.7064	0	0	0	0	0	220
ENSMUSG00000022912	protein S (alpha) [Source:MGI Symbol;Acc:MGI:1095733]	Pros1	intron 1	downstream		low	4.04e-15	7.85e-12	1.96e-10	51.64	45.29	49.42	78.51	56.2162	0	0	0	0	0	220
ENSMUSG00000095180	reproductive homeobox 5 [Source:MGI Symbol;Acc:MGI:97538]	Rhox5	No			placenta	8.57e-15	1.43e-11	4.16e-10	80.61	59.44	36.8	46.23	55.7705	0	0	0	0	0	220
ENSMUSG00000029917	pyroglutamylated RFamide peptide receptor like [Source:MGI Symbol;Acc:MGI:2441881]	Qrfprl	intron 1	only exon 1		ovary, brain	2.29e-13	3.37e-10	1.11e-08	28.97	33.97	43.11	64.57	42.6551	0	0	0	0	0	220
ENSMUSG00000039488	contactin 5 [Source:MGI Symbol;Acc:MGI:3042287]	Cntn5	No			testis	7.45e-13	1.03e-09	3.61e-08	39.04	33.97	26.29	48.43	36.9323	0	0	0	0	0	220
ENSMUSG00000049420	transmembrane protein 200A [Source:MGI Symbol;Acc:MGI:1924470]	Tmem200a	No				1.72e-12	2.25e-09	8.33e-08	52.9	39.63	16.82	44.76	38.5282	0	0	0	0	0	220
ENSMUSG00000030075	contactin 3 [Source:MGI Symbol;Acc:MGI:99534]	Cntn3	8 kb upstream			brain, dvt, ovaries	2.5e-12	3.11e-09	1.21e-07	49.12	29.72	19.98	44.03	35.7119	0	0	0	0	0	220
ENSMUSG00000107870	predicted gene, 43940 [Source:MGI Symbol;Acc:MGI:5690332]	Gm43940	Yes (Over)				4.67e-12	5.27e-09	2.27e-07	59.2	28.31	17.88	38.89	36.0671	0	0	0	0	0	220
ENSMUSG00000039209	ribosomal protein L39-like [Source:MGI Symbol;Acc:MGI:1915422]	Rpl39l	No			testis	1.39e-11	1.4e-08	6.72e-07	27.71	24.06	22.08	46.23	30.0198	0	0	0	0	0	220
ENSMUSG00000086455	predicted gene 11815 [Source:MGI Symbol;Acc:MGI:3650511]	Gm11815	No	predicted pseudogene			1.72e-11	1.71e-08	8.36e-07	47.86	31.14	14.72	32.29	31.5013	0	0	0	0	0	220
ENSMUSG00000027794	spermatogenesis and oogenesis specific basic helix-loop-helix 2 [Source:MGI Symbol;Acc:MGI:1921684]	Sohlh2	No			ovaries, testis, placenta	3.02e-11	2.87e-08	1.47e-06	40.3	28.31	11.57	48.43	32.1516	0	0	0	0	0	220
ENSMUSG00000106044	predicted gene 42860 [Source:MGI Symbol;Acc:MGI:5662997]	Gm42860	Yes (Over)				3.36e-11	3.14e-08	1.63e-06	51.64	36.8	23.13	57.24	42.2014	0	0	0	0.78	0.194041	217.49
ENSMUSG00000010122	solute carrier family 47, member 1 [Source:MGI Symbol;Acc:MGI:1914723]	Slc47a1	No			RAS	7.84e-11	6.92e-08	3.81e-06	35.27	16.98	16.82	39.62	27.1745	0	0	0	0	0	220
ENSMUSG00000074109	MAS-related GPR, member X2 [Source:MGI Symbol;Acc:MGI:3588270]	Mrgprx2	intron 1	downstream			7.99e-11	6.92e-08	3.88e-06	25.19	28.31	14.72	35.22	25.8598	0	0	0	0	0	220
ENSMUSG00000025165	secreted and transmembrane 1A [Source:MGI Symbol;Acc:MGI:2384805]	Sectm1a	intron 3	downstream			1.07e-10	9.09e-08	5.18e-06	23.93	25.48	16.82	30.09	24.0788	0	0	0	0	0	220
ENSMUSG00000051827	reproductive homeobox 2A [Source:MGI Symbol;Acc:MGI:1922449]	Rhox2a	No			testis, placenta, CNS	2.37e-10	1.83e-07	1.15e-05	44.08	24.06	17.88	15.41	25.3569	0	0	0	0	0	220
ENSMUSG00000038408	RIKEN cDNA 1700018A04 gene [Source:MGI Symbol;Acc:MGI:1916631]	1700018A04Rik	No			testis	3.45e-10	2.54e-07	1.67e-05	30.23	19.81	10.51	40.36	25.2289	0	0	0	0	0	220
ENSMUSG00000104301	WD repeat domain 49 [Source:MGI Symbol;Acc:MGI:3645287]	Wdr49	intron 2 et 5	downstream		testis, placenta, ovaries	3.55e-10	2.57e-07	1.72e-05	13.85	18.4	22.08	42.56	24.2236	0	0	0	0	0	220
ENSMUSG00000073786	predicted gene 7579 [Source:MGI Symbol;Acc:MGI:3647476]	Gm7579	<3 kb upstream				8.16e-10	5.64e-07	3.96e-05	31.49	16.98	12.62	24.21	21.326	0	0	0	0	0	220
ENSMUSG00000020728	centrosomal protein 112 [Source:MGI Symbol;Acc:MGI:1923673]	Cep112	intron	downstream		testis, placenta, CNS	8.25e-10	5.64e-07	4.01e-05	35.27	28.31	15.77	49.16	32.1271	0	0.8	0	0	0.200081	160.57
ENSMUSG00000108014	predicted gene, 44380 [Source:MGI Symbol;Acc:MGI:5690772]	Gm44380	Yes (Over)				9.78e-10	6.5e-07	4.74e-05	47.86	36.8	18.93	33.75	34.3351	0	0.8	0.91	0.78	0.622229	55.18
ENSMUSG00000039552	radial spoke head 4 homolog A (Chlamydomonas) [Source:MGI Symbol;Acc:MGI:3027894]	Rsph4a	No			RAS	1.49e-09	9.42e-07	7.25e-05	40.3	26.89	30.49	49.9	36.8964	0	0.8	0	0.78	0.394122	93.62
ENSMUSG00000079262	solute carrier organic anion transporter family, member 1a6 [Source:MGI Symbol;Acc:MGI:1351906]	Slco1a6	intron 3				2.65e-09	1.57e-06	0.000128	26.45	11.32	15.77	21.28	18.706	0	0	0	0	0	220
ENSMUSG00000102482	predicted gene, 37924 [Source:MGI Symbol;Acc:MGI:5611152]	Gm37924	No	predicted pseudogene			2.95e-09	1.73e-06	0.000143	18.89	15.57	11.57	30.09	19.0281	0	0	0	0	0	220
ENSMUSG00000105155	predicted gene 42910 [Source:MGI Symbol;Acc:MGI:5663047]	Gm42910	No	predicted pseudogene			3.49e-09	2.02e-06	0.000169	20.15	22.65	7.36	30.82	20.2442	0	0	0	0	0	220
ENSMUSG00000063020	olfactory receptor 194 [Source:MGI Symbol;Acc:MGI:3030028]	Olfr194	<10 kb upstream			brain ?	3.61e-09	2.06e-06	0.000175	10.08	25.48	15.77	22.75	18.5179	0	0	0	0	0	220
ENSMUSG00000058571	glypican 6 [Source:MGI Symbol;Acc:MGI:1346322]	Gpc6	intron 1 et 2				5.09e-09	2.8e-06	0.000247	18.89	15.57	10.51	26.42	17.848	0	0	0	0	0	220
ENSMUSG00000069890	RIKEN cDNA 1700024J04 gene [Source:MGI Symbol;Acc:MGI:1919098]	1700024J04Rik	No			testis	6.38e-09	3.36e-06	0.00031	6.3	19.81	17.88	38.16	20.5361	0	0	0	0	0	220
ENSMUSG00000067702	tubulin, alpha 3A [Source:MGI Symbol;Acc:MGI:1095406]	Tuba3a	No			testis	7.57e-09	3.87e-06	0.000368	23.93	9.91	11.57	26.42	17.9551	0	0	0	0	0	220
ENSMUSG00000109825	predicted gene 45589 [Source:MGI Symbol;Acc:MGI:5791425]	Gm45589	No	lncRNA			9.43e-09	4.62e-06	0.000458	23.93	14.15	8.41	23.48	17.4942	0	0	0	0	0	220
ENSMUSG00000055780	ubiquitin specific peptidase 26 [Source:MGI Symbol;Acc:MGI:1933247]	Usp26	No			testis	9.74e-09	4.73e-06	0.000473	25.19	7.08	13.67	27.15	18.2714	0	0	0	0	0	220
ENSMUSG00000086596	sushi domain containing 5 [Source:MGI Symbol;Acc:MGI:2685972]	Susd5	>3 kb downstream			embryon, CNS	2.74e-08	1.24e-05	0.00133	18.89	12.74	10.51	16.14	14.5721	0	0	0	0	0	220
ENSMUSG00000028327	STRA6-like [Source:MGI Symbol;Acc:MGI:1921402]	Stra6l	10 kb upstream				4.39e-08	1.89e-05	0.00213	10.08	14.15	16.82	13.94	13.7487	0	0	0	0	0	220
ENSMUSG00000104137	predicted gene, 36954 [Source:MGI Symbol;Acc:MGI:5610182]	Gm36954	No	predicted pseudogene			4.61e-08	1.96e-05	0.00224	16.37	15.57	9.46	13.94	13.8369	0	0	0	0	0	220
ENSMUSG00000078906	predicted gene 14444 [Source:MGI Symbol;Acc:MGI:3652325]	Gm14444	No				5.14e-08	2.17e-05	0.0025	8.82	15.57	19.98	57.24	25.3996	0	0	0	0.78	0.194041	130.9
ENSMUSG00000079162	tripartite motif-containing 43B [Source:MGI Symbol;Acc:MGI:3648996]	Trim43b	No				8.02e-08	3.14e-05	0.00389	7.56	8.49	14.72	32.29	15.7641	0	0	0	0	0	220
ENSMUSG00000096798	predicted gene 6309 [Source:MGI Symbol;Acc:MGI:3643357]	Gm6309				testis	1.38e-07	5.06e-05	0.00668	12.59	11.32	8.41	18.34	12.6685	0	0	0	0	0	220
ENSMUSG00000106334	predicted gene 43549 [Source:MGI Symbol;Acc:MGI:5663686]	Gm43549	lncRNA = ERV1 retrovirus				1.59e-07	5.74e-05	0.00774	51.64	22.65	8.41	72.64	38.8352	0	3.2	0	4.66	1.96457	19.77
ENSMUSG00000079627	reproductive homeobox 2H [Source:MGI Symbol;Acc:MGI:3713490]	Rhox2h	No			placenta, testis	3.43e-07	0.000111	0.0167	12.59	8.49	14.72	9.54	11.3367	0	0	0	0	0	220
ENSMUSG00000109262	predicted gene 44744 [Source:MGI Symbol;Acc:MGI:5753320]	Gm44744	No	lncRNA			3.75e-07	0.000119	0.0182	6.3	14.15	10.51	15.41	11.5938	0	0	0	0	0	220
ENSMUSG00000071984	fibronectin type III domain containing 1 [Source:MGI Symbol;Acc:MGI:1915905]	Fndc1	No				4.67e-07	0.000145	0.0227	6.3	16.98	9.46	13.21	11.4883	0	0	0	0	0	220
ENSMUSG00000080894	defensin, alpha, pseudogene 15 [Source:MGI Symbol;Acc:MGI:3705808]	Defa-ps15	No	predicted pseudogene			7.87e-07	0.000234	0.0382	11.34	11.32	6.31	13.21	10.5438	0	0	0	0	0	220
