# Supplementary material for: Germinal center output is sustained by HELLS-dependent DNA-methylation-maintenance in B cells
Source: Nat Commun. 2023 Sep 14;14:5695. doi: 10.1038/s41467-023-41317-3 (PMC10502085; doi:10.1038/s41467-023-41317-3)
Supplement: Supplementary file 4 — Source Data [file 41467_2023_41317_MOESM4_ESM.zip › SourceData_Cousuetal/Source Data - Figure 6.xlsx]

## Sheet: 6a
a. Values of gene counts selected for the MBC gene signature
Gene	KO1	KO2	KO3	KO4	WT1	WT2	WT3	WT4	Pval
Ccr6	80.6072	124.55	170.341	73.3783	14.5256	30.4123	48.3588	6.98547	0.000513094
Sdc4	86.9046	114.643	164.032	104.931	37.5243	32.8133	41.0594	16.2994	2.00214e-07
Zbtb32	93.202	131.627	243.945	146.023	30.2616	48.8198	72.082	28.7181	6.15872e-05
Ly6d	380.365	577.461	1081.98	457.147	245.724	221.69	203.472	120.305	0.0056631
Bhlhe40	107.056	120.304	184.01	96.8594	35.1034	83.2337	53.8334	26.3896	0.00888778
Hhex	64.2338	83.5053	124.075	64.5729	44.7871	29.612	33.7599	27.9419	0.00117942
Lynx1	73.0502	172.672	210.297	108.6	71.4173	57.6233	61.1328	40.3605	0.00532923
S1pr1	112.094	111.812	208.194	118.873	54.4708	80.0324	70.2571	23.2849	0.0196683
Runx3	551.655	478.387	758.122	474.758	206.989	292.118	251.831	198.698	1.40104e-08
Il9r	355.175	676.535	1128.25	549.604	99.258	196.079	322.088	114.096	0.0250314
Klf2	206.556	300.053	640.356	224.538	100.468	82.4334	148.726	48.1221	0.0250331
Bhlhe41	44.082	90.5821	226.07	70.4432	21.7883	28.8117	70.2571	5.43314	0.887819
Klf3	66.7528	67.9366	184.01	61.6378	20.5779	33.6136	51.0961	10.8663	0.0216295
Cd38	172.55	200.979	496.302	206.927	61.7336	124.05	127.74	24.8372	0.304779
Gpr174	56.6769	77.844	47.3169	49.8973	10.8942	8.00324	11.8616	17.8518	9.14815e-08
Gpr183	66.7528	49.5371	150.363	44.7608	33.893	16.8068	33.7599	17.0756	0.0139301
Sell	147.36	195.318	501.559	107.132	77.4696	68.8279	127.74	13.9709	0.697514

## Sheet: 6b
b. GSEA detail for prememory Signature
NAME	SYMBOL	Rank in Gene list	Rank Metric Score	RUNNING ES	CORE ENRICHMENT
row_0	Marcks	27	12.053091049194336	0.024732843	Yes
row_1	S100a11	29	11.67294979095459	0.049207836	Yes
row_2	Runx3	38	10.865397453308105	0.07184283	Yes
row_3	Gpr174	48	9.961213111877441	0.09255961	Yes
row_4	Sdc4	52	9.578301429748535	0.11259744	Yes
row_5	Rin3	62	8.620126724243164	0.13049994	Yes
row_6	Glipr2	67	8.41450023651123	0.14807478	Yes
row_7	Gm2a	77	8.073904991149902	0.16483103	Yes
row_8	Sbk1	94	7.046614170074463	0.17928617	Yes
row_9	Zbtb32	102	6.759455680847168	0.19332556	Yes
row_10	Plac8	125	5.913536548614502	0.20527834	Yes
row_11	Ccr6	132	5.707634925842285	0.21713126	Yes
row_12	Adgre5	145	5.410533428192139	0.22823612	Yes
row_13	Pirb	147	5.384512424468994	0.2395148	Yes
row_14	Hhex	151	5.28592586517334	0.25054505	Yes
row_15	Cxcr3	153	5.252688407897949	0.2615471	Yes
row_16	Anxa6	167	5.031459331512451	0.27183568	Yes
row_17	S100a10	172	4.976550102233887	0.28219596	Yes
row_18	Tubb2b	173	4.935308933258057	0.29255274	Yes
row_19	Zmynd11	183	4.782894611358643	0.3024028	Yes
row_20	Atxn1	187	4.699367046356201	0.31220216	Yes
row_21	Carmil1	191	4.668168544769287	0.32193604	Yes
row_22	Ceacam1	193	4.634549617767334	0.3316409	Yes
row_23	Lynx1	200	4.504465103149414	0.34096897	Yes
row_24	Ly6d	204	4.471704006195068	0.35029057	Yes
row_25	Gdf11	205	4.469027042388916	0.35966885	Yes
row_26	Tlr7	213	4.277080059051514	0.36849898	Yes
row_27	Bhlhe40	217	4.237493991851807	0.37732908	Yes
row_28	Nucb1	224	4.1546630859375 0.385923	1	Yes
row_29	Ide	226	4.134271144866943	0.3945781	Yes
row_30	Hck	227	4.134181022644043	0.4032537	Yes
row_31	Gpr183	241	3.994244337081909	0.41136572	Yes
row_32	Gadd45g	243	3.952953815460205	0.41964024	Yes
row_33	Plaur	246	3.9418394565582275	0.4278707	Yes
row_34	Bst2	247	3.94024658203125	0.43613935	Yes
row_35	Bcl2	249	3.928668975830078	0.4443629	Yes
row_36	Fam43a	254	3.862658977508545	0.45238566	Yes
row_37	Ddit4	255	3.8612754344940186	0.46048856	Yes
row_38	S1pr1	262	3.807877779006958	0.46835485	Yes
row_39	Itgb7	263	3.7854905128479004	0.47629872	Yes
row_40	Klf3	272	3.7510459423065186	0.4840042	Yes
row_41	St3gal6	273	3.745786190032959	0.49186474	Yes
row_42	Cdkn1b	278	3.7058591842651367	0.49955845	Yes
row_43	Adam19	282	3.679450273513794	0.5072175	Yes
row_44	Il9r	284	3.6683952808380127	0.5148949	Yes
row_45	Klf2	285	3.667323350906372	0.5225908	Yes
row_46	Nrros	301	3.5205907821655273	0.5296673	Yes
row_47	Serpinb1a	305	3.502271890640259	0.5369546	Yes
row_48	B4galt1	333	3.3191208839416504	0.5433591	Yes
row_49	Esyt1	335	3.317284107208252	0.5502997	Yes
row_50	Psap	343	3.277506113052368	0.5570322	Yes
row_51	Pdcd4	344	3.2631735801696777	0.56387997	Yes
row_52	Fcrl5	361	3.065803050994873	0.56998134	Yes
row_53	Emp3	383	2.96988582611084	0.57577765	Yes
row_54	Snn	385	2.957397699356079	0.581963	Yes
row_55	Cfp	392	2.9156668186187744	0.58795696	Yes
row_56	Sik1	394	2.9127049446105957	0.5940485	Yes
row_57	Sub1	397	2.897738456726074	0.6000879	Yes
row_58	Tspan32	405	2.8566982746124268	0.60593736	Yes
row_59	Asb2	412	2.8305375576019287	0.6117527	Yes
row_60	Rilpl2	416	2.8126235008239746	0.6175927	Yes
row_61	Bcl2a1a	437	2.7434909343719482	0.62293464	Yes
row_62	Trabd2b	451	2.6884536743164062	0.6283064	Yes
row_63	Bhlha15	456	2.6520140171051025	0.63378865	Yes
row_64	Jchain	462	2.5933806896209717	0.639127	Yes
row_65	Itgam	464	2.5839102268218994	0.6445286	Yes
row_66	Cd1d1	467	2.5764377117156982	0.64989376	Yes
row_67	Myo1f	476	2.527082920074463	0.6550307	Yes
row_68	Ifi203	493	2.447467565536499	0.6598345	Yes
row_69	Nid1	497	2.436915159225464	0.6648861	Yes
row_70	Ms4a4c	507	2.4007394313812256	0.6697372	Yes
row_71	Gpr132	512	2.3840255737304688	0.67465705	Yes
row_72	B3gnt5	516	2.3675475120544434	0.67956305	Yes
row_73	Abcg1	527	2.3383965492248535	0.6842626	Yes
row_74	Tle3	530	2.3284425735473633	0.6891073	Yes
row_75	Zfp385a	547	2.257681131362915	0.6935128	Yes
row_76	Zeb2	575	2.191175937652588	0.69755036	Yes
row_77	Irf4	598	2.1478264331817627	0.70160073	Yes
row_78	Hax1	650	2.0274672508239746	0.70479643	Yes
row_79	Itm2b	683	1.9429092407226562	0.70820916	Yes
row_80	Pik3r5	692	1.9299429655075073	0.71209306	Yes
row_81	Ccl22	694	1.9274461269378662	0.716117	Yes
row_82	Pml	707	1.8997911214828491	0.7198546	Yes
row_83	Ly6c2	730	1.8697247505187988	0.7233214	Yes
row_84	Plscr1	743	1.851897954940796	0.72695845	Yes
row_85	Mndal	745	1.8489397764205933	0.7308177	Yes
row_86	Stoml1	789	1.7698615789413452	0.7336389	Yes
row_87	Ptpn22	804	1.7418909072875977	0.73700356	Yes
row_88	Kctd12	807	1.739109754562378	0.74061155	Yes
row_89	Ccr7	812	1.734431505203247	0.7441682	Yes
row_90	Selplg	822	1.7207412719726562	0.74759233	Yes
row_91	Sell	832	1.704435110092163	0.75098217	Yes
row_92	Entpd1	833	1.703802466392517	0.7545576	Yes
row_93	Adora2a	834	1.7023409605026245	0.75813	Yes
row_94	Capg	861	1.6638437509536743	0.7610817	Yes
row_95	Plbd1	868	1.6513845920562744	0.76442254	Yes
row_96	Smad3	898	1.6069211959838867	0.76719254	Yes
row_97	Tlr12	924	1.5755252838134766	0.76997966	Yes
row_98	Bhlhe41	953	1.5359798669815063	0.7726215	Yes
row_99	Rp2	973	1.5212631225585938	0.77541935	Yes
row_100	Sema4b	974	1.5207403898239136	0.77861065	Yes
row_101	Pdia4	993	1.4915562868118286	0.78136694	Yes
row_102	P2ry13	1047	1.4262645244598389	0.78325945	Yes
row_103	Map3k1	1054	1.416663646697998	0.7861077	Yes
row_104	Sla	1062	1.4126806259155273	0.7889269	Yes
row_105	Lgals3bp	1067	1.4059195518493652	0.7917942	Yes
row_106	Npc2	1069	1.4034581184387207	0.79471856	Yes
row_107	Glipr1	1090	1.3864808082580566	0.79721284	Yes
row_108	St8sia6	1100	1.3775986433029175	0.79991686	Yes
row_109	Ifit3	1135	1.3391554355621338	0.8020211	Yes
row_110	Tmem176a	1165	1.3071696758270264	0.804162	Yes
row_111	Ckap4	1167	1.3046727180480957	0.8068791	Yes
row_112	Pglyrp1	1176	1.29619562625885	0.80943304	Yes
row_113	Naip5	1219	1.2570935487747192	0.81119895	Yes
row_114	Ffar2	1290	1.206133484840393	0.81227654	Yes
row_115	Aff1	1291	1.2051259279251099	0.8148055	Yes
row_116	Cd44	1298	1.1946498155593872	0.8171879	Yes
row_117	Hsp90b1	1301	1.1924270391464233	0.8196487	Yes
row_118	Slc29a3	1319	1.1810551881790161	0.8217741	Yes
row_119	Pdlim1	1321	1.1798298358917236	0.82422924	Yes
row_120	Tubb6	1326	1.1771541833877563	0.82661647	Yes
row_121	Ski	1334	1.1744447946548462	0.8289357	Yes
row_122	Hamp2	1348	1.1687835454940796	0.8311184	Yes
row_123	Themis2	1354	1.1639777421951294	0.83345723	Yes
row_124	Pik3r6	1380	1.1509073972702026	0.8353533	Yes
row_125	Fxyd5	1412	1.1309421062469482	0.83708286	Yes
row_126	Ackr2	1414	1.129919171333313	0.83943325	Yes
row_127	Tpst2	1416	1.129580020904541	0.8417829	Yes
row_128	Fkbp11	1477	1.0886218547821045	0.84282154	Yes
row_129	Hepacam2	1485	1.0843067169189453	0.8449516	Yes
row_130	Gbp7	1499	1.0771739482879639	0.8469421	Yes
row_131	Pld4	1506	1.0721471309661865	0.84906745	Yes
row_132	Gpr65	1573	1.0325132608413696	0.8498637	Yes
row_133	Rnasel	1610	1.0163432359695435	0.851249	Yes
row_134	Fry	1617	1.0134235620498657	0.8532511	Yes
row_135	Fgr	1624	1.0088261365890503	0.8552435	Yes
row_136	Tmem154	1636	1.0004692077636719	0.8571146	Yes
row_137	Gpr34	1646	0.9957796931266785	0.8590174	Yes
row_138	Gns	1655	0.9922441244125366	0.8609335	Yes
row_139	Sec11c	1673	0.9789575338363647	0.86263484	Yes
row_140	Tet2	1682	0.9731379747390747	0.86451083	Yes
row_141	Tigit	1687	0.9702166318893433	0.8664638	Yes
row_142	Serpinb9	1722	0.9504846930503845	0.86775243	Yes
row_143	Kbtbd11	1739	0.942005455493927	0.869397	Yes
row_144	Sspn	1783	0.9216889142990112	0.8704383	Yes
row_145	Ly6k	1851	0.8896692395210266	0.87091404	Yes
row_146	Ahnak	1875	0.8777952790260315	0.8722785	Yes
row_147	Gbp8	1932	0.8545441031455994	0.87290895	Yes
row_148	Nod1	1967	0.8442547917366028	0.8739746	Yes
row_149	Bcl2a1d	2072	0.8025380373001099	0.8734993	Yes
row_150	Cd274	2098	0.7928122878074646	0.87464386	Yes
row_151	Evi2a	2106	0.7895798087120056	0.87615544	Yes
row_152	Got1	2107	0.7894570231437683	0.87781215	Yes
row_153	Cxcl10	2171	0.7665436863899231	0.87811255	Yes
row_154	Ccnd2	2216	0.7519388794898987	0.87877685	Yes
row_155	Pira2	2232	0.7457202672958374	0.8800303	Yes
row_156	Ifngr2	2312	0.7199837565422058	0.87990075	Yes
row_157	Oosp1	2319	0.7169440388679504	0.8812807	Yes
row_158	Ache	2353	0.7070881128311157	0.8820793	Yes
row_159	Grk5	2369	0.702235996723175	0.8832415	Yes
row_160	A930033H14Rik	2383	0.6982221603393555	0.8844368	Yes
row_161	BC147527	2428	0.6852669715881348	0.8849612	Yes
row_162	Gbp3	2469	0.673084557056427	0.88554305	Yes
row_163	Zfp930	2519	0.6575062870979309	0.8859054	Yes
row_164	Fcgrt	2616	0.6326632499694824	0.8852396	No
row_165	Vkorc1	2712	0.6106061935424805	0.88454837	No
row_166	Rbm47	2805	0.5913861393928528	0.88387907	No
row_167	Ly6a	2853	0.5804146528244019	0.8841211	No
row_168	Kdelr1	3092	0.534287691116333	0.88030034	No
row_169	Arap2	3131	0.5276141166687012	0.8806185	No
row_170	Rab24	3196	0.5173115730285645	0.88037515	No
row_171	Ier2	3370	0.4883562922477722	0.8778077	No
row_172	Prdm1	3389	0.48566439747810364	0.87845314	No
row_173	Gvin1	3413	0.48165571689605713	0.8789863	No
row_174	Itga6	3503	0.4657628834247589	0.87811565	No
row_175	Myl12b	3553	0.457951158285141	0.8780592	No
row_176	Ccdc102a	3707	0.4361412525177002	0.87579745	No
row_177	Cyth4	3832	0.41913750767707825	0.87410223	No
row_178	Sh2d6	4050	0.39067360758781433	0.87041616	No
row_179	Creld2	4171	0.3770238757133484	0.8687156	No
row_180	Ptpre	4268	0.36468157172203064	0.8674875	No
row_181	Sgpp2	4383	0.3520697057247162	0.86585915	No
row_182	Myo5c	4384	0.35201138257980347	0.86659783	No
row_183	Irgm1	4389	0.35194772481918335	0.86725336	No
row_184	Iigp1	4478	0.3419167399406433	0.8661436	No
row_185	Hid1	4550	0.3320693075656891	0.86536616	No
row_186	Mt1	4709	0.3170662224292755	0.8627507	No
row_187	Fgl2	4716	0.3165167272090912	0.8632903	No
row_188	Zeb2os	4719	0.3162679970264435	0.8639125	No
row_189	Ncf4	4997	0.2904232442378998	0.8587702	No
row_190	Gm1965	5016	0.2894585430622101	0.85900384	No
row_191	Pcp4	5110	0.2807958722114563	0.85766196	No
row_192	Gm18853	5379	0.2574039101600647	0.85263723	No
row_193	Cdh17	5439	0.2525847852230072	0.8519422	No
row_194	Cryba4	5760	0.22902412712574005	0.84577817	No
row_195	Serpina3f	6022	0.21305035054683685	0.8408057	No
row_196	Ifi211	6174	0.20517246425151825	0.8381008	No
row_197	Gm4070	6332	0.1955506056547165	0.8352511	No
row_198	Slpi	6578	0.18496127426624298	0.8305519	No
row_199	Prg2	6610	0.18263331055641174	0.8302915	No
row_200	Il6ra	6875	0.17184363305568695	0.8251703	No
row_201	App	6914	0.1688719093799591	0.8247356	No
row_202	Alox5ap	7802	0.12166718393564224	0.8065728	No
row_203	Tnfrsf18	9435	0.1055564358830452	0.77290654	No
row_204	Mpeg1	9900	0.08102871477603912	0.7634418	No
row_205	Clec2g	9995	0.07544761151075363	0.7616483	No
row_206	Gpr15	10069	0.07173235714435577	0.760283	No
row_207	Gimap4	10120	0.06881000846624374	0.75938916	No
row_208	Cd300lf	10471	0.05067436024546623	0.7522279	No
row_209	Gm5861	11018	0.027202242985367775	0.74094754	No
row_210	4933402N22Rik	11313	0.025300951674580574	0.7348959	No
row_211	Lyz2	11388	0.023027917370200157	0.7334076	No
row_212	N4bp2l1	11562	0.014694984070956707	0.7298462	No
row_213	Sec24d	11684	0.008525782264769077	0.72735155	No
row_214	Mt2	13323	0.0	0.6933392	No
row_215	Olfr231	14484	0.0	0.66925234	No
row_216	Olfr354	15303	0.0	0.6522669	No
row_217	Olfr283	15386	0.0	0.65056425	No
row_218	Olfr1014	15678	0.0	0.6445218	No
row_219	Olfr1129	15950	0.0	0.63889456	No
row_220	Rhox8	16128	0.0	0.6352193	No
row_221	Olfr372	17181	0.0	0.61337495	No
row_222	Vmn1r87	17302	0.0	0.6108832	No
row_223	Tex24	17344	0.0	0.61003184	No
row_224	Olfr1055	17941	0.0	0.5976562	No
row_225	Cyp3a41b	18017	0.0	0.59609884	No
row_226	Mup18	18891	0.0	0.5779714	No
row_227	Gp6	18923	0.0	0.57732767	No
row_228	Mir1894	21481	0.0	0.52423275	No
row_229	Pakap	24177	0.0	0.46827224	No
row_230	Vmn2r62	24764	0.0	0.45610422	No
row_231	Mir5118	25402	0.0	0.4428772	No
row_232	Evi2b	25735	0.0	0.4359834	No
row_233	Gm8926	25919	0.0	0.43218347	No
row_234	Gm15091	26511	0.0	0.41991162	No
row_235	Pantr2	27761	0.0	0.3939767	No
row_236	1700039M10Rik	28098	0.0	0.3869998	No
row_237	Mir7678	28435	0.0	0.3800229	No
row_238	Mir6385	28713	0.0	0.37427112	No
row_239	Mir8100	28743	0.0	0.37366897	No
row_240	Taar8c	29535	0.0	0.3572442	No
row_241	Ifna11	29970	0.0	0.3482324	No
row_242	Derl3	36547	-0.003038112074136734	0.21169107	No
row_243	Gm4841	37463	-0.030488571152091026	0.19275548	No
row_244	Rybp-ps	37621	-0.0373094417154789	0.18957373	No
row_245	Tk2	37851	-0.04598309099674225	0.18491516	No
row_246	Ptafr	37887	-0.0474671944975853	0.18428801	No
row_247	Ear2	38369	-0.04862041398882866	0.17440228	No
row_248	Lime1	39428	-0.059797946363687515	0.15255888	No
row_249	Zfp784	40300	-0.1003510057926178	0.13468353	No
row_250	Sdc1	40494	-0.11319810152053833	0.13091353	No
row_251	Cyb561a3	40621	-0.12062711268663406	0.12855034	No
row_252	Speer1	41532	-0.14856326580047607	0.109966345	No
row_253	9930111J21Rik2	41704	-0.1594780683517456	0.10675028	No
row_254	Ogt	42017	-0.17982573807239532	0.1006491	No
row_255	Gm13212	43141	-0.2539585828781128	0.07786344	No
row_256	Il2rb	43496	-0.28271394968032837	0.07110607	No
row_257	Txnrd2	43799	-0.306659072637558	0.0654787	No
row_258	Zfp945	44205	-0.34702080488204956	0.057797283	No
row_259	Tgtp2	44314	-0.36437785625457764	0.05631936	No
row_260	Psme2b	45030	-0.4438540041446686	0.042404138	No
row_261	Tmem106a	45325	-0.4873654842376709	0.037322097	No
row_262	Slc7a7	45369	-0.49500423669815063	0.03746799	No
row_263	Csf2rb	45700	-0.5540315508842468	0.031778328	No
row_264	1700109H08Rik	45718	-0.5574676990509033	0.03259518	No
row_265	Ckb	45903	-0.595404863357544	0.030023962	No
row_266	Gbp2	45959	-0.6073710918426514	0.030156484	No
row_267	Gm14295	46305	-0.6840785145759583	0.024428258	No
row_268	Skap2	46665	-0.7963286638259888	0.018644884	No
row_269	9930111J21Rik1	47302	-1.067247986793518	0.0076782554	No
row_270	Rassf4	47739	-1.4540866613388062	0.001676321	No
row_271	Tgtp1	47815	-1.5672649145126343	0.0034078949	No
row_272	Gsap	48059	-2.0860447883605957	0.0027396868	No
row_273	Dedd2	48119	-2.3752877712249756	0.0064991345	No

## Sheet: 6c
c. pre-MBC population
Data	% pre-MBC / GC B
WT	3.13	5.59	3.57	13.1	2.01	2.72
Mb1HellsKO	18.6	14.1	15.6	19	9.99	14
	Mean WT	Mean KO	pvalue
Stat	5.02	15.22	0.0009

## Sheet: 6e
e. EdU labeling frequence of populations
Data	WT
EdU + B220+	0.0128	0.0189	0.0165	0.0121	0.0173	0.0134	0.0105	0.0121	0.0136
GC	0.404	0.494	0.524	0.386	0.399	0.491	0.244	0.649	0.587
GL7neg	0.569	0.484	0.453	0.574	0.555	0.493	0.744	0.335	0.402
Pre-MBC	0.0286	0.0357	0.0288	0.0539	0.0278	0.0354	0.0652	0.0133	0.0412
MBC	0.43	0.43	0.392	0.394	0.333	0.383	0.611	0.348	0.416
Data	Mb1HellsKO
EdU + B220+	0.0086	0.0118	0.007	0.0094	0.028	0.0127	0.0109	0.0058
GC	0.224	0.46	0.224	0.155	0.254	0.307	0.174	0.304
GL7neg	0.741	0.516	0.734	0.809	0.687	0.677	0.807	0.667
Pre-MBC	0.165	0.0293	0.107	0.0995	0.03	0.118	0.167	0.0874
MBC	0.542	0.402	0.569	0.46	0.255	0.687	0.558	0.573
Stat	Mean WT	Mean KO	pvalue
GCs from EdU+	46.42	26.28	0.0019
GC/GL7neg	1	0.3981	0.0054
Pre-MBC	3.666	10.04	0.0032
MBC	21.87	35.89	0.0127
