# Supplementary material for: Germinal center output is sustained by HELLS-dependent DNA-methylation-maintenance in B cells
Source: Nat Commun. 2023 Sep 14;14:5695. doi: 10.1038/s41467-023-41317-3 (PMC10502085; doi:10.1038/s41467-023-41317-3)
Supplement: Supplementary file 4 — Source Data [file 41467_2023_41317_MOESM4_ESM.zip › SourceData_Cousuetal/Source Data - Figure 7.xlsx]

## Sheet: 7a- GSEA mTORC1
a. GSEA detail for Hallmark_mTORC1_Signaling
SYMBOL	TITLE	RANK IN GENE LIST	RANK METRIC SCORE	RUNNING ES	CORE ENRICHMENT
1	ASNS	asparagine synthetase (glutamine-hydrolyzing) [Source:HGNC Symbol;Acc:HGNC:753]	1	25.581	0.0733	Yes
2	SLC1A4	solute carrier family 1 member 4 [Source:HGNC Symbol;Acc:HGNC:10942]	3	22.009	0.1364	Yes
3	BCAT1	branched chain amino acid transaminase 1 [Source:HGNC Symbol;Acc:HGNC:976]	4	18.749	0.1902	Yes
4	TRIB3	tribbles pseudokinase 3 [Source:HGNC Symbol;Acc:HGNC:16228]	27	11.237	0.2212	Yes
5	SLC7A5	solute carrier family 7 member 5 [Source:HGNC Symbol;Acc:HGNC:11063]	28	11.208	0.2534	Yes
6	SHMT2	serine hydroxymethyltransferase 2 [Source:HGNC Symbol;Acc:HGNC:10852]	46	9.027	0.2783	Yes
7	MTHFD2	methylenetetrahydrofolate dehydrogenase (NADP+ dependent) 2, methenyltetrahydrofolate cyclohydrolase [Source:HGNC Symbol;Acc:HGNC:7434]	52	8.364	0.3021	Yes
8	CTH	cystathionine gamma-lyase [Source:HGNC Symbol;Acc:HGNC:2501]	56	8.178	0.3253	Yes
9	PSAT1	phosphoserine aminotransferase 1 [Source:HGNC Symbol;Acc:HGNC:19129]	93	6.181	0.3411	Yes
10	PHGDH	phosphoglycerate dehydrogenase [Source:HGNC Symbol;Acc:HGNC:8923]	96	6.038	0.3583	Yes
11	NIBAN1	niban apoptosis regulator 1 [Source:HGNC Symbol;Acc:HGNC:16784]	111	5.417	0.3731	Yes
12	PSPH	phosphoserine phosphatase [Source:HGNC Symbol;Acc:HGNC:9577]	143	4.715	0.3849	Yes
13	SLC2A3	solute carrier family 2 member 3 [Source:HGNC Symbol;Acc:HGNC:11007]	150	4.553	0.3976	Yes
14	DDIT3	DNA damage inducible transcript 3 [Source:HGNC Symbol;Acc:HGNC:2726]	161	4.290	0.4094	Yes
15	BHLHE40	basic helix-loop-helix family member e40 [Source:HGNC Symbol;Acc:HGNC:1046]	167	4.237	0.4213	Yes
16	TES	testin LIM domain protein [Source:HGNC Symbol;Acc:HGNC:14620]	191	3.947	0.4313	Yes
17	DDIT4	DNA damage inducible transcript 4 [Source:HGNC Symbol;Acc:HGNC:24944]	202	3.861	0.4418	Yes
18	GSR	glutathione-disulfide reductase [Source:HGNC Symbol;Acc:HGNC:4623]	221	3.700	0.4515	Yes
19	CCNG1	cyclin G1 [Source:HGNC Symbol;Acc:HGNC:1592]	295	3.001	0.4561	Yes
20	CFP	complement factor properdin [Source:HGNC Symbol;Acc:HGNC:8864]	310	2.916	0.4636	Yes
21	EIF2S2	eukaryotic translation initiation factor 2 subunit beta [Source:HGNC Symbol;Acc:HGNC:3266]	337	2.771	0.4702	Yes
22	HSPE1	heat shock protein family E (Hsp10) member 1 [Source:HGNC Symbol;Acc:HGNC:5269]	375	2.577	0.4755	Yes
23	EPRS1	glutamyl-prolyl-tRNA synthetase 1 [Source:HGNC Symbol;Acc:HGNC:3418]	392	2.484	0.4818	Yes
24	XBP1	X-box binding protein 1 [Source:HGNC Symbol;Acc:HGNC:12801]	397	2.468	0.4886	Yes
25	ADD3	adducin 3 [Source:HGNC Symbol;Acc:HGNC:245]	421	2.354	0.4941	Yes
26	TUBG1	tubulin gamma 1 [Source:HGNC Symbol;Acc:HGNC:12417]	424	2.349	0.5007	Yes
27	FKBP2	FKBP prolyl isomerase 2 [Source:HGNC Symbol;Acc:HGNC:3718]	477	2.173	0.5041	Yes
28	CALR	calreticulin [Source:HGNC Symbol;Acc:HGNC:1455]	544	1.987	0.5062	Yes
29	SDF2L1	stromal cell derived factor 2 like 1 [Source:HGNC Symbol;Acc:HGNC:10676]	551	1.976	0.5115	Yes
30	HSPA9	heat shock protein family A (Hsp70) member 9 [Source:HGNC Symbol;Acc:HGNC:5244]	577	1.910	0.5156	Yes
31	P4HA1	prolyl 4-hydroxylase subunit alpha 1 [Source:HGNC Symbol;Acc:HGNC:8546]	584	1.897	0.5207	Yes
32	CANX	calnexin [Source:HGNC Symbol;Acc:HGNC:1473]	640	1.795	0.5228	Yes
33	FADS1	fatty acid desaturase 1 [Source:HGNC Symbol;Acc:HGNC:3574]	669	1.735	0.5263	Yes
34	CTSC	cathepsin C [Source:HGNC Symbol;Acc:HGNC:2528]	683	1.711	0.5305	Yes
35	FDXR	ferredoxin reductase [Source:HGNC Symbol;Acc:HGNC:3642]	712	1.668	0.5337	Yes
36	ERO1A	endoplasmic reticulum oxidoreductase 1 alpha [Source:HGNC Symbol;Acc:HGNC:13280]	742	1.608	0.5367	Yes
37	HSPA5	heat shock protein family A (Hsp70) member 5 [Source:HGNC Symbol;Acc:HGNC:5238]	784	1.541	0.5389	Yes
38	MTHFD2L	methylenetetrahydrofolate dehydrogenase (NADP+ dependent) 2 like [Source:HGNC Symbol;Acc:HGNC:31865]	800	1.529	0.5424	Yes
39	IFRD1	interferon related developmental regulator 1 [Source:HGNC Symbol;Acc:HGNC:5456]	836	1.469	0.5447	Yes
40	PSMG1	proteasome assembly chaperone 1 [Source:HGNC Symbol;Acc:HGNC:3043]	861	1.440	0.5475	Yes
41	SLA	Src like adaptor [Source:HGNC Symbol;Acc:HGNC:10902]	880	1.413	0.5506	Yes
42	HMBS	hydroxymethylbilane synthase [Source:HGNC Symbol;Acc:HGNC:4982]	907	1.386	0.5531	Yes
43	GLRX	glutaredoxin [Source:HGNC Symbol;Acc:HGNC:4330]	988	1.281	0.5524	Yes
44	PPA1	inorganic pyrophosphatase 1 [Source:HGNC Symbol;Acc:HGNC:9226]	1016	1.255	0.5545	Yes
45	HSP90B1	heat shock protein 90 beta family member 1 [Source:HGNC Symbol;Acc:HGNC:12028]	1082	1.192	0.5544	Yes
46	HSPD1	heat shock protein family D (Hsp60) member 1 [Source:HGNC Symbol;Acc:HGNC:5261]	1089	1.187	0.5574	Yes
47	EBP	EBP cholestenol delta-isomerase [Source:HGNC Symbol;Acc:HGNC:3133]	1205	1.109	0.5543	No
48	PIK3R3	phosphoinositide-3-kinase regulatory subunit 3 [Source:HGNC Symbol;Acc:HGNC:8981]	1269	1.061	0.5539	No
49	ELOVL5	ELOVL fatty acid elongase 5 [Source:HGNC Symbol;Acc:HGNC:21308]	1273	1.056	0.5567	No
50	M6PR	mannose-6-phosphate receptor, cation dependent [Source:HGNC Symbol;Acc:HGNC:6752]	1372	0.988	0.5542	No
51	UNG	uracil DNA glycosylase [Source:HGNC Symbol;Acc:HGNC:12572]	1405	0.961	0.5552	No
52	ATP5MC1	ATP synthase membrane subunit c locus 1 [Source:HGNC Symbol;Acc:HGNC:841]	1578	0.860	0.5481	No
53	RRP9	ribosomal RNA processing 9, U3 small nucleolar RNA binding protein [Source:HGNC Symbol;Acc:HGNC:16829]	1624	0.839	0.5481	No
54	SLC2A1	solute carrier family 2 member 1 [Source:HGNC Symbol;Acc:HGNC:11005]	1668	0.817	0.5480	No
55	GOT1	glutamic-oxaloacetic transaminase 1 [Source:HGNC Symbol;Acc:HGNC:4432]	1723	0.789	0.5473	No
56	GCLC	glutamate-cysteine ligase catalytic subunit [Source:HGNC Symbol;Acc:HGNC:4311]	1744	0.779	0.5485	No
57	GSK3B	glycogen synthase kinase 3 beta [Source:HGNC Symbol;Acc:HGNC:4617]	1813	0.749	0.5469	No
58	SRD5A1	steroid 5 alpha-reductase 1 [Source:HGNC Symbol;Acc:HGNC:11284]	1823	0.744	0.5485	No
59	NFIL3	nuclear factor, interleukin 3 regulated [Source:HGNC Symbol;Acc:HGNC:7787]	1830	0.740	0.5503	No
60	GLA	galactosidase alpha [Source:HGNC Symbol;Acc:HGNC:4296]	1832	0.740	0.5524	No
61	SLC9A3R1	SLC9A3 regulator 1 [Source:HGNC Symbol;Acc:HGNC:11075]	1901	0.713	0.5507	No
62	SORD	sorbitol dehydrogenase [Source:HGNC Symbol;Acc:HGNC:11184]	1902	0.713	0.5527	No
63	PSME3	proteasome activator subunit 3 [Source:HGNC Symbol;Acc:HGNC:9570]	2042	0.657	0.5469	No
64	NUPR1	nuclear protein 1, transcriptional regulator [Source:HGNC Symbol;Acc:HGNC:29990]	2085	0.640	0.5465	No
65	ATP2A2	ATPase sarcoplasmic/endoplasmic reticulum Ca2+ transporting 2 [Source:HGNC Symbol;Acc:HGNC:812]	2097	0.637	0.5477	No
66	PLOD2	procollagen-lysine,2-oxoglutarate 5-dioxygenase 2 [Source:HGNC Symbol;Acc:HGNC:9082]	2172	0.614	0.5454	No
67	CD9	CD9 molecule [Source:HGNC Symbol;Acc:HGNC:1709]	2185	0.609	0.5465	No
68	LTA4H	leukotriene A4 hydrolase [Source:HGNC Symbol;Acc:HGNC:6710]	2211	0.601	0.5468	No
69	MLLT11	MLLT11 transcription factor 7 cofactor [Source:HGNC Symbol;Acc:HGNC:16997]	2224	0.599	0.5479	No
70	ALDOA	aldolase, fructose-bisphosphate A [Source:HGNC Symbol;Acc:HGNC:414]	2315	0.572	0.5445	No
71	EEF1E1	eukaryotic translation elongation factor 1 epsilon 1 [Source:HGNC Symbol;Acc:HGNC:3212]	2358	0.561	0.5438	No
72	CACYBP	calcyclin binding protein [Source:HGNC Symbol;Acc:HGNC:30423]	2378	0.555	0.5444	No
73	TXNRD1	thioredoxin reductase 1 [Source:HGNC Symbol;Acc:HGNC:12437]	2391	0.551	0.5453	No
74	NUP205	nucleoporin 205 [Source:HGNC Symbol;Acc:HGNC:18658]	2568	0.505	0.5371	No
75	PLK1	polo like kinase 1 [Source:HGNC Symbol;Acc:HGNC:9077]	2577	0.503	0.5381	No
76	SCD	stearoyl-CoA desaturase [Source:HGNC Symbol;Acc:HGNC:10571]	2597	0.498	0.5384	No
77	RPN1	ribophorin I [Source:HGNC Symbol;Acc:HGNC:10381]	2652	0.486	0.5369	No
78	CCT6A	chaperonin containing TCP1 subunit 6A [Source:HGNC Symbol;Acc:HGNC:1620]	2681	0.477	0.5367	No
79	TMEM97	transmembrane protein 97 [Source:HGNC Symbol;Acc:HGNC:28106]	2940	0.419	0.5237	No
80	RRM2	ribonucleotide reductase regulatory subunit M2 [Source:HGNC Symbol;Acc:HGNC:10452]	3066	0.393	0.5179	No
81	TUBA4A	tubulin alpha 4a [Source:HGNC Symbol;Acc:HGNC:12407]	3164	0.375	0.5136	No
82	STIP1	stress induced phosphoprotein 1 [Source:HGNC Symbol;Acc:HGNC:11387]	3178	0.373	0.5140	No
83	AURKA	aurora kinase A [Source:HGNC Symbol;Acc:HGNC:11393]	3192	0.370	0.5143	No
84	SEC11A	SEC11 homolog A, signal peptidase complex subunit [Source:HGNC Symbol;Acc:HGNC:17718]	3370	0.337	0.5056	No
85	WARS1	tryptophanyl-tRNA synthetase 1 [Source:HGNC Symbol;Acc:HGNC:12729]	3493	0.317	0.4997	No
86	FGL2	fibrinogen like 2 [Source:HGNC Symbol;Acc:HGNC:3696]	3501	0.317	0.5003	No
87	SSR1	signal sequence receptor subunit 1 [Source:HGNC Symbol;Acc:HGNC:11323]	3552	0.310	0.4984	No
88	ACACA	acetyl-CoA carboxylase alpha [Source:HGNC Symbol;Acc:HGNC:84]	3604	0.302	0.4965	No
89	CCNF	cyclin F [Source:HGNC Symbol;Acc:HGNC:1591]	3685	0.290	0.4929	No
90	PFKL	phosphofructokinase, liver type [Source:HGNC Symbol;Acc:HGNC:8876]	3708	0.287	0.4925	No
91	HK2	hexokinase 2 [Source:HGNC Symbol;Acc:HGNC:4923]	3792	0.275	0.4887	No
92	PSMB5	proteasome 20S subunit beta 5 [Source:HGNC Symbol;Acc:HGNC:9542]	3863	0.262	0.4856	No
93	NFYC	nuclear transcription factor Y subunit gamma [Source:HGNC Symbol;Acc:HGNC:7806]	3873	0.260	0.4859	No
94	TBK1	TANK binding kinase 1 [Source:HGNC Symbol;Acc:HGNC:11584]	3878	0.259	0.4864	No
95	POLR3G	RNA polymerase III subunit G [Source:HGNC Symbol;Acc:HGNC:30075]	3924	0.254	0.4846	No
96	PNO1	partner of NOB1 homolog [Source:HGNC Symbol;Acc:HGNC:32790]	3972	0.246	0.4828	No
97	NAMPT	nicotinamide phosphoribosyltransferase [Source:HGNC Symbol;Acc:HGNC:30092]	4084	0.232	0.4773	No
98	PSMC2	proteasome 26S subunit, ATPase 2 [Source:HGNC Symbol;Acc:HGNC:9548]	4148	0.225	0.4745	No
99	QDPR	quinoid dihydropteridine reductase [Source:HGNC Symbol;Acc:HGNC:9752]	4205	0.220	0.4720	No
100	NMT1	N-myristoyltransferase 1 [Source:HGNC Symbol;Acc:HGNC:7857]	4260	0.214	0.4697	No
101	UCHL5	ubiquitin C-terminal hydrolase L5 [Source:HGNC Symbol;Acc:HGNC:19678]	4369	0.203	0.4643	No
102	G6PD	glucose-6-phosphate dehydrogenase [Source:HGNC Symbol;Acc:HGNC:4057]	4388	0.201	0.4639	No
103	GBE1	1,4-alpha-glucan branching enzyme 1 [Source:HGNC Symbol;Acc:HGNC:4180]	4421	0.198	0.4627	No
104	PDAP1	PDGFA associated protein 1 [Source:HGNC Symbol;Acc:HGNC:14634]	4510	0.188	0.4584	No
105	CDKN1A	cyclin dependent kinase inhibitor 1A [Source:HGNC Symbol;Acc:HGNC:1784]	4770	0.161	0.4446	No
106	MCM2	minichromosome maintenance complex component 2 [Source:HGNC Symbol;Acc:HGNC:6944]	4948	0.143	0.4352	No
107	MCM4	minichromosome maintenance complex component 4 [Source:HGNC Symbol;Acc:HGNC:6947]	5070	0.129	0.4289	No
108	MAP2K3	mitogen-activated protein kinase kinase 3 [Source:HGNC Symbol;Acc:HGNC:6843]	5077	0.129	0.4290	No
109	IFI30	IFI30 lysosomal thiol reductase [Source:HGNC Symbol;Acc:HGNC:5398]	5247	0.116	0.4200	No
110	RAB1A	RAB1A, member RAS oncogene family [Source:HGNC Symbol;Acc:HGNC:9758]	5285	0.112	0.4183	No
111	VLDLR	very low density lipoprotein receptor [Source:HGNC Symbol;Acc:HGNC:12698]	5838	0.106	0.3882	No
112	UBE2D3	ubiquitin conjugating enzyme E2 D3 [Source:HGNC Symbol;Acc:HGNC:12476]	5880	0.102	0.3862	No
113	GPI	glucose-6-phosphate isomerase [Source:HGNC Symbol;Acc:HGNC:4458]	5892	0.101	0.3859	No
114	ACLY	ATP citrate lyase [Source:HGNC Symbol;Acc:HGNC:115]	6202	0.072	0.3691	No
115	PSMC4	proteasome 26S subunit, ATPase 4 [Source:HGNC Symbol;Acc:HGNC:9551]	6236	0.068	0.3675	No
116	ACTR3	actin related protein 3 [Source:HGNC Symbol;Acc:HGNC:170]	6243	0.067	0.3673	No
117	PITPNB	phosphatidylinositol transfer protein beta [Source:HGNC Symbol;Acc:HGNC:9002]	6667	0.033	0.3441	No
118	UFM1	ubiquitin fold modifier 1 [Source:HGNC Symbol;Acc:HGNC:20597]	6771	0.026	0.3385	No
119	ME1	malic enzyme 1 [Source:HGNC Symbol;Acc:HGNC:6983]	6818	0.025	0.3360	No
120	BTG2	BTG anti-proliferation factor 2 [Source:HGNC Symbol;Acc:HGNC:1131]	6925	0.019	0.3303	No
121	DDX39A	DExD-box helicase 39A [Source:HGNC Symbol;Acc:HGNC:17821]	6939	0.018	0.3296	No
122	DHCR7	7-dehydrocholesterol reductase [Source:HGNC Symbol;Acc:HGNC:2860]	7100	0.005	0.3208	No
123	SERPINH1	serpin family H member 1 [Source:HGNC Symbol;Acc:HGNC:1546]	8014	0.000	0.2705	No
124	AK4	adenylate kinase 4 [Source:HGNC Symbol;Acc:HGNC:363]	11125	0.000	0.0992	No
125	STC1	stanniocalcin 1 [Source:HGNC Symbol;Acc:HGNC:11373]	11156	0.000	0.0975	No
126	NFKBIB	NFKB inhibitor beta [Source:HGNC Symbol;Acc:HGNC:7798]	11473	-0.019	0.0802	No
127	SYTL2	synaptotagmin like 2 [Source:HGNC Symbol;Acc:HGNC:15585]	11612	-0.025	0.0726	No
128	YKT6	YKT6 v-SNARE homolog [Source:HGNC Symbol;Acc:HGNC:16959]	11654	-0.026	0.0704	No
129	PPP1R15A	protein phosphatase 1 regulatory subunit 15A [Source:HGNC Symbol;Acc:HGNC:14375]	11882	-0.043	0.0581	No
130	TM7SF2	transmembrane 7 superfamily member 2 [Source:HGNC Symbol;Acc:HGNC:11863]	12431	-0.052	0.0280	No
131	GTF2H1	general transcription factor IIH subunit 1 [Source:HGNC Symbol;Acc:HGNC:4655]	12784	-0.079	0.0089	No
132	TOMM40	translocase of outer mitochondrial membrane 40 [Source:HGNC Symbol;Acc:HGNC:18001]	12896	-0.091	0.0030	No
133	LGMN	legumain [Source:HGNC Symbol;Acc:HGNC:9472]	12922	-0.094	0.0019	No
134	PRDX1	peroxiredoxin 1 [Source:HGNC Symbol;Acc:HGNC:9352]	13320	-0.129	-0.0196	No
135	IGFBP5	insulin like growth factor binding protein 5 [Source:HGNC Symbol;Acc:HGNC:5474]	13424	-0.136	-0.0249	No
136	IMMT	inner membrane mitochondrial protein [Source:HGNC Symbol;Acc:HGNC:6047]	13500	-0.143	-0.0286	No
137	PPIA	peptidylprolyl isomerase A [Source:HGNC Symbol;Acc:HGNC:9253]	13569	-0.148	-0.0319	No
138	SERP1	stress associated endoplasmic reticulum protein 1 [Source:HGNC Symbol;Acc:HGNC:10759]	13670	-0.158	-0.0370	No
139	EGLN3	egl-9 family hypoxia inducible factor 3 [Source:HGNC Symbol;Acc:HGNC:14661]	13873	-0.181	-0.0476	No
140	PSMC6	proteasome 26S subunit, ATPase 6 [Source:HGNC Symbol;Acc:HGNC:9553]	14200	-0.218	-0.0649	No
141	IDH1	isocitrate dehydrogenase (NADP(+)) 1 [Source:HGNC Symbol;Acc:HGNC:5382]	14369	-0.239	-0.0735	No
142	CYB5B	cytochrome b5 type B [Source:HGNC Symbol;Acc:HGNC:24374]	14380	-0.240	-0.0734	No
143	SLC7A11	solute carrier family 7 member 11 [Source:HGNC Symbol;Acc:HGNC:11059]	14403	-0.244	-0.0739	No
144	ITGB2	integrin subunit beta 2 [Source:HGNC Symbol;Acc:HGNC:6155]	14634	-0.272	-0.0858	No
145	CXCR4	C-X-C motif chemokine receptor 4 [Source:HGNC Symbol;Acc:HGNC:2561]	14838	-0.302	-0.0961	No
146	PGM1	phosphoglucomutase 1 [Source:HGNC Symbol;Acc:HGNC:8905]	14882	-0.307	-0.0976	No
147	ABCF2	ATP binding cassette subfamily F member 2 [Source:HGNC Symbol;Acc:HGNC:71]	15049	-0.335	-0.1058	No
148	PSMA4	proteasome 20S subunit alpha 4 [Source:HGNC Symbol;Acc:HGNC:9533]	15214	-0.369	-0.1137	No
149	RPA1	replication protein A1 [Source:HGNC Symbol;Acc:HGNC:10289]	15283	-0.381	-0.1164	No
150	DAPP1	dual adaptor of phosphotyrosine and 3-phosphoinositides 1 [Source:HGNC Symbol;Acc:HGNC:16500]	15309	-0.385	-0.1167	No
151	PSMA3	proteasome 20S subunit alpha 3 [Source:HGNC Symbol;Acc:HGNC:9532]	15341	-0.393	-0.1172	No
152	PGK1	phosphoglycerate kinase 1 [Source:HGNC Symbol;Acc:HGNC:8896]	15359	-0.396	-0.1170	No
153	ARPC5L	actin related protein 2/3 complex subunit 5 like [Source:HGNC Symbol;Acc:HGNC:23366]	15404	-0.405	-0.1183	No
154	GMPS	guanine monophosphate synthase [Source:HGNC Symbol;Acc:HGNC:4378]	15509	-0.422	-0.1228	No
155	HPRT1	hypoxanthine phosphoribosyltransferase 1 [Source:HGNC Symbol;Acc:HGNC:5157]	15722	-0.464	-0.1332	No
156	COPS5	COP9 signalosome subunit 5 [Source:HGNC Symbol;Acc:HGNC:2240]	15846	-0.492	-0.1385	No
157	USO1	USO1 vesicle transport factor [Source:HGNC Symbol;Acc:HGNC:30904]	16086	-0.551	-0.1501	No
158	ETF1	eukaryotic translation termination factor 1 [Source:HGNC Symbol;Acc:HGNC:3477]	16136	-0.565	-0.1512	No
159	LDHA	lactate dehydrogenase A [Source:HGNC Symbol;Acc:HGNC:6535]	16180	-0.577	-0.1519	No
160	PSMD13	proteasome 26S subunit, non-ATPase 13 [Source:HGNC Symbol;Acc:HGNC:9558]	16349	-0.626	-0.1594	No
161	ADIPOR2	adiponectin receptor 2 [Source:HGNC Symbol;Acc:HGNC:24041]	16381	-0.632	-0.1593	No
162	SLC6A6	solute carrier family 6 member 6 [Source:HGNC Symbol;Acc:HGNC:11052]	16396	-0.637	-0.1582	No
163	RIT1	Ras like without CAAX 1 [Source:HGNC Symbol;Acc:HGNC:10023]	16515	-0.677	-0.1628	No
164	PSMD12	proteasome 26S subunit, non-ATPase 12 [Source:HGNC Symbol;Acc:HGNC:9557]	16545	-0.685	-0.1624	No
165	RDH11	retinol dehydrogenase 11 [Source:HGNC Symbol;Acc:HGNC:17964]	16625	-0.720	-0.1647	No
166	ENO1	enolase 1 [Source:HGNC Symbol;Acc:HGNC:3350]	16643	-0.727	-0.1635	No
167	TPI1	triosephosphate isomerase 1 [Source:HGNC Symbol;Acc:HGNC:12009]	16771	-0.777	-0.1683	No
168	TFRC	transferrin receptor [Source:HGNC Symbol;Acc:HGNC:11763]	16795	-0.789	-0.1673	No
169	SKAP2	src kinase associated phosphoprotein 2 [Source:HGNC Symbol;Acc:HGNC:15687]	16810	-0.796	-0.1658	No
170	SLC1A5	solute carrier family 1 member 5 [Source:HGNC Symbol;Acc:HGNC:10943]	16925	-0.851	-0.1696	No
171	TCEA1	transcription elongation factor A1 [Source:HGNC Symbol;Acc:HGNC:11612]	16951	-0.864	-0.1685	No
172	NUFIP1	nuclear FMR1 interacting protein 1 [Source:HGNC Symbol;Acc:HGNC:8057]	16977	-0.872	-0.1674	No
173	GGA2	golgi associated, gamma adaptin ear containing, ARF binding protein 2 [Source:HGNC Symbol;Acc:HGNC:16064]	17038	-0.907	-0.1681	No
174	CORO1A	coronin 1A [Source:HGNC Symbol;Acc:HGNC:2252]	17052	-0.909	-0.1662	No
175	ACTR2	actin related protein 2 [Source:HGNC Symbol;Acc:HGNC:169]	17099	-0.931	-0.1661	No
176	ATP6V1D	ATPase H+ transporting V1 subunit D [Source:HGNC Symbol;Acc:HGNC:13527]	17279	-1.038	-0.1730	No
177	GAPDH	glyceraldehyde-3-phosphate dehydrogenase [Source:HGNC Symbol;Acc:HGNC:4141]	17387	-1.119	-0.1757	No
178	SLC37A4	solute carrier family 37 member 4 [Source:HGNC Symbol;Acc:HGNC:4061]	17429	-1.150	-0.1746	No
179	PNP	purine nucleoside phosphorylase [Source:HGNC Symbol;Acc:HGNC:7892]	17484	-1.199	-0.1741	No
180	CDC25A	cell division cycle 25A [Source:HGNC Symbol;Acc:HGNC:1725]	17552	-1.275	-0.1742	No
181	ACSL3	acyl-CoA synthetase long chain family member 3 [Source:HGNC Symbol;Acc:HGNC:3570]	17601	-1.320	-0.1730	No
182	SQSTM1	sequestosome 1 [Source:HGNC Symbol;Acc:HGNC:11280]	17776	-1.587	-0.1781	No
183	PSMD14	proteasome 26S subunit, non-ATPase 14 [Source:HGNC Symbol;Acc:HGNC:16889]	17857	-1.737	-0.1775	No
184	SC5D	sterol-C5-desaturase [Source:HGNC Symbol;Acc:HGNC:10547]	17861	-1.743	-0.1727	No
185	BUB1	BUB1 mitotic checkpoint serine/threonine kinase [Source:HGNC Symbol;Acc:HGNC:1148]	17930	-1.919	-0.1709	No
186	HSPA4	heat shock protein family A (Hsp70) member 4 [Source:HGNC Symbol;Acc:HGNC:5237]	17954	-1.969	-0.1665	No
187	ELOVL6	ELOVL fatty acid elongase 6 [Source:HGNC Symbol;Acc:HGNC:15829]	18085	-2.508	-0.1665	No
188	DHCR24	24-dehydrocholesterol reductase [Source:HGNC Symbol;Acc:HGNC:2859]	18086	-2.516	-0.1593	No
189	DHFR	dihydrofolate reductase [Source:HGNC Symbol;Acc:HGNC:2861]	18093	-2.536	-0.1523	No
190	PDK1	pyruvate dehydrogenase kinase 1 [Source:HGNC Symbol;Acc:HGNC:8809]	18105	-2.626	-0.1454	No
191	IDI1	isopentenyl-diphosphate delta isomerase 1 [Source:HGNC Symbol;Acc:HGNC:5387]	18163	-3.004	-0.1399	No
192	EDEM1	ER degradation enhancing alpha-mannosidase like protein 1 [Source:HGNC Symbol;Acc:HGNC:18967]	18173	-3.095	-0.1315	No
193	STARD4	StAR related lipid transfer domain containing 4 [Source:HGNC Symbol;Acc:HGNC:18058]	18211	-3.464	-0.1236	No
194	CYP51A1	cytochrome P450 family 51 subfamily A member 1 [Source:HGNC Symbol;Acc:HGNC:2649]	18278	-4.871	-0.1133	No
195	FADS2	fatty acid desaturase 2 [Source:HGNC Symbol;Acc:HGNC:3575]	18294	-5.300	-0.0989	No
196	HMGCS1	3-hydroxy-3-methylglutaryl-CoA synthase 1 [Source:HGNC Symbol;Acc:HGNC:5007]	18302	-5.752	-0.0828	No
197	HMGCR	3-hydroxy-3-methylglutaryl-CoA reductase [Source:HGNC Symbol;Acc:HGNC:5006]	18307	-5.987	-0.0659	No
198	INSIG1	insulin induced gene 1 [Source:HGNC Symbol;Acc:HGNC:6083]	18323	-7.111	-0.0463	No
199	SQLE	squalene epoxidase [Source:HGNC Symbol;Acc:HGNC:11279]	18327	-7.504	-0.0249	No
200	LDLR	low density lipoprotein receptor [Source:HGNC Symbol;Acc:HGNC:6547]	18339	-9.128	0.0007	No

## Sheet: 7a - GSEA UPR
a. GSEA detail for Hallmark_Unfolded_Protein_Response
SYMBOL	TITLE	RANK IN GENE LIST	RANK METRIC SCORE	RUNNING ES	CORE ENRICHMENT
1	ASNS	asparagine synthetase (glutamine-hydrolyzing) [Source:HGNC Symbol;Acc:HGNC:753]	1	25.581	0.1172	Yes
2	SLC1A4	solute carrier family 1 member 4 [Source:HGNC Symbol;Acc:HGNC:10942]	3	22.009	0.2180	Yes
3	IARS1	isoleucyl-tRNA synthetase 1 [Source:HGNC Symbol;Acc:HGNC:5330]	17	13.853	0.2807	Yes
4	ALDH18A1	aldehyde dehydrogenase 18 family member A1 [Source:HGNC Symbol;Acc:HGNC:9722]	24	11.561	0.3334	Yes
5	SLC7A5	solute carrier family 7 member 5 [Source:HGNC Symbol;Acc:HGNC:11063]	28	11.208	0.3846	Yes
6	TARS1	threonyl-tRNA synthetase 1 [Source:HGNC Symbol;Acc:HGNC:11572]	40	9.682	0.4283	Yes
7	MTHFD2	methylenetetrahydrofolate dehydrogenase (NADP+ dependent) 2, methenyltetrahydrofolate cyclohydrolase [Source:HGNC Symbol;Acc:HGNC:7434]	52	8.364	0.4661	Yes
8	CHAC1	ChaC glutathione specific gamma-glutamylcyclotransferase 1 [Source:HGNC Symbol;Acc:HGNC:28680]	62	7.943	0.5020	Yes
9	EIF4EBP1	eukaryotic translation initiation factor 4E binding protein 1 [Source:HGNC Symbol;Acc:HGNC:3288]	78	6.900	0.5328	Yes
10	PSAT1	phosphoserine aminotransferase 1 [Source:HGNC Symbol;Acc:HGNC:19129]	93	6.181	0.5603	Yes
11	ATF4	activating transcription factor 4 [Source:HGNC Symbol;Acc:HGNC:786]	101	5.788	0.5865	Yes
12	XPOT	exportin for tRNA [Source:HGNC Symbol;Acc:HGNC:12826]	110	5.468	0.6111	Yes
13	STC2	stanniocalcin 2 [Source:HGNC Symbol;Acc:HGNC:11374]	168	4.205	0.6272	Yes
14	DDIT4	DNA damage inducible transcript 4 [Source:HGNC Symbol;Acc:HGNC:24944]	202	3.861	0.6431	Yes
15	SPCS3	signal peptidase complex subunit 3 [Source:HGNC Symbol;Acc:HGNC:26212]	254	3.399	0.6559	Yes
16	ATF6	activating transcription factor 6 [Source:HGNC Symbol;Acc:HGNC:791]	291	3.009	0.6677	Yes
17	TUBB2A	tubulin beta 2A class IIa [Source:HGNC Symbol;Acc:HGNC:12412]	333	2.787	0.6782	Yes
18	DNAJB9	DnaJ heat shock protein family (Hsp40) member B9 [Source:HGNC Symbol;Acc:HGNC:6968]	354	2.716	0.6896	Yes
19	XBP1	X-box binding protein 1 [Source:HGNC Symbol;Acc:HGNC:12801]	397	2.468	0.6986	Yes
20	VEGFA	vascular endothelial growth factor A [Source:HGNC Symbol;Acc:HGNC:12680]	541	1.995	0.6999	Yes
21	CALR	calreticulin [Source:HGNC Symbol;Acc:HGNC:1455]	544	1.987	0.7089	Yes
22	HERPUD1	homocysteine inducible ER protein with ubiquitin like domain 1 [Source:HGNC Symbol;Acc:HGNC:13744]	545	1.985	0.7180	Yes
23	HSPA9	heat shock protein family A (Hsp70) member 9 [Source:HGNC Symbol;Acc:HGNC:5244]	577	1.910	0.7250	Yes
24	SRPRA	SRP receptor subunit alpha [Source:HGNC Symbol;Acc:HGNC:11307]	602	1.869	0.7323	Yes
25	PDIA6	protein disulfide isomerase family A member 6 [Source:HGNC Symbol;Acc:HGNC:30168]	633	1.814	0.7389	Yes
26	BAG3	BAG cochaperone 3 [Source:HGNC Symbol;Acc:HGNC:939]	713	1.665	0.7422	Yes
27	ERO1A	endoplasmic reticulum oxidoreductase 1 alpha [Source:HGNC Symbol;Acc:HGNC:13280]	742	1.608	0.7481	Yes
28	HSPA5	heat shock protein family A (Hsp70) member 5 [Source:HGNC Symbol;Acc:HGNC:5238]	784	1.541	0.7529	Yes
29	EXOSC2	exosome component 2 [Source:HGNC Symbol;Acc:HGNC:17097]	814	1.510	0.7582	Yes
30	DNAJC3	DnaJ heat shock protein family (Hsp40) member C3 [Source:HGNC Symbol;Acc:HGNC:9439]	930	1.357	0.7581	Yes
31	NPM1	nucleophosmin 1 [Source:HGNC Symbol;Acc:HGNC:7910]	987	1.281	0.7609	Yes
32	HYOU1	hypoxia up-regulated 1 [Source:HGNC Symbol;Acc:HGNC:16931]	990	1.280	0.7667	Yes
33	CEBPB	CCAAT enhancer binding protein beta [Source:HGNC Symbol;Acc:HGNC:1834]	1078	1.196	0.7674	Yes
34	HSP90B1	heat shock protein 90 beta family member 1 [Source:HGNC Symbol;Acc:HGNC:12028]	1082	1.192	0.7727	Yes
35	WFS1	wolframin ER transmembrane glycoprotein [Source:HGNC Symbol;Acc:HGNC:12762]	1390	0.972	0.7603	No
36	CEBPG	CCAAT enhancer binding protein gamma [Source:HGNC Symbol;Acc:HGNC:1837]	1470	0.924	0.7602	No
37	RRP9	ribosomal RNA processing 9, U3 small nucleolar RNA binding protein [Source:HGNC Symbol;Acc:HGNC:16829]	1624	0.839	0.7557	No
38	IMP3	IMP U3 small nucleolar ribonucleoprotein 3 [Source:HGNC Symbol;Acc:HGNC:14497]	1903	0.712	0.7437	No
39	EEF2	eukaryotic translation elongation factor 2 [Source:HGNC Symbol;Acc:HGNC:3214]	1935	0.699	0.7452	No
40	ERN1	endoplasmic reticulum to nucleus signaling 1 [Source:HGNC Symbol;Acc:HGNC:3449]	1967	0.686	0.7467	No
41	NFYB	nuclear transcription factor Y subunit beta [Source:HGNC Symbol;Acc:HGNC:7805]	2013	0.670	0.7473	No
42	BANF1	BAF nuclear assembly factor 1 [Source:HGNC Symbol;Acc:HGNC:17397]	2267	0.587	0.7361	No
43	NOLC1	nucleolar and coiled-body phosphoprotein 1 [Source:HGNC Symbol;Acc:HGNC:15608]	2317	0.572	0.7360	No
44	YIF1A	Yip1 interacting factor homolog A, membrane trafficking protein [Source:HGNC Symbol;Acc:HGNC:16688]	2587	0.500	0.7236	No
45	DCTN1	dynactin subunit 1 [Source:HGNC Symbol;Acc:HGNC:2711]	2811	0.446	0.7134	No
46	NOP56	NOP56 ribonucleoprotein [Source:HGNC Symbol;Acc:HGNC:15911]	2961	0.414	0.7071	No
47	NOP14	NOP14 nucleolar protein [Source:HGNC Symbol;Acc:HGNC:16821]	3199	0.368	0.6958	No
48	FKBP14	FKBP prolyl isomerase 14 [Source:HGNC Symbol;Acc:HGNC:18625]	3219	0.364	0.6964	No
49	SEC11A	SEC11 homolog A, signal peptidase complex subunit [Source:HGNC Symbol;Acc:HGNC:17718]	3370	0.337	0.6897	No
50	EIF4E	eukaryotic translation initiation factor 4E [Source:HGNC Symbol;Acc:HGNC:3287]	3375	0.336	0.6911	No
51	PREB	prolactin regulatory element binding [Source:HGNC Symbol;Acc:HGNC:9356]	3474	0.320	0.6871	No
52	NFYA	nuclear transcription factor Y subunit alpha [Source:HGNC Symbol;Acc:HGNC:7804]	3517	0.314	0.6863	No
53	POP4	POP4 homolog, ribonuclease P/MRP subunit [Source:HGNC Symbol;Acc:HGNC:30081]	3521	0.314	0.6876	No
54	EXOSC9	exosome component 9 [Source:HGNC Symbol;Acc:HGNC:9137]	3526	0.313	0.6888	No
55	SSR1	signal sequence receptor subunit 1 [Source:HGNC Symbol;Acc:HGNC:11323]	3552	0.310	0.6888	No
56	GEMIN4	gem nuclear organelle associated protein 4 [Source:HGNC Symbol;Acc:HGNC:15717]	3688	0.290	0.6827	No
57	CXXC1	CXXC finger protein 1 [Source:HGNC Symbol;Acc:HGNC:24343]	3819	0.270	0.6769	No
58	EIF4A1	eukaryotic translation initiation factor 4A1 [Source:HGNC Symbol;Acc:HGNC:3282]	3854	0.265	0.6762	No
59	CKS1B	CDC28 protein kinase regulatory subunit 1B [Source:HGNC Symbol;Acc:HGNC:19083]	4359	0.203	0.6495	No
60	TTC37	tetratricopeptide repeat domain 37 [Source:HGNC Symbol;Acc:HGNC:23639]	4387	0.201	0.6490	No
61	SPCS1	signal peptidase complex subunit 1 [Source:HGNC Symbol;Acc:HGNC:23401]	4411	0.199	0.6486	No
62	NHP2	NHP2 ribonucleoprotein [Source:HGNC Symbol;Acc:HGNC:14377]	4448	0.193	0.6475	No
63	DNAJA4	DnaJ heat shock protein family (Hsp40) member A4 [Source:HGNC Symbol;Acc:HGNC:14885]	4460	0.191	0.6478	No
64	DKC1	dyskerin pseudouridine synthase 1 [Source:HGNC Symbol;Acc:HGNC:2890]	4586	0.179	0.6417	No
65	WIPI1	WD repeat domain, phosphoinositide interacting 1 [Source:HGNC Symbol;Acc:HGNC:25471]	4840	0.154	0.6286	No
66	DCP1A	decapping mRNA 1A [Source:HGNC Symbol;Acc:HGNC:18714]	4896	0.149	0.6262	No
67	SEC31A	SEC31 homolog A, COPII coat complex component [Source:HGNC Symbol;Acc:HGNC:17052]	4991	0.139	0.6217	No
68	EIF4A2	eukaryotic translation initiation factor 4A2 [Source:HGNC Symbol;Acc:HGNC:3284]	5189	0.121	0.6115	No
69	RPS14	ribosomal protein S14 [Source:HGNC Symbol;Acc:HGNC:10387]	5331	0.107	0.6042	No
70	PAIP1	poly(A) binding protein interacting protein 1 [Source:HGNC Symbol;Acc:HGNC:16945]	5957	0.094	0.5704	No
71	SRPRB	SRP receptor subunit beta [Source:HGNC Symbol;Acc:HGNC:24085]	6015	0.088	0.5677	No
72	KIF5B	kinesin family member 5B [Source:HGNC Symbol;Acc:HGNC:6324]	6167	0.074	0.5598	No
73	EXOC2	exocyst complex component 2 [Source:HGNC Symbol;Acc:HGNC:24968]	6523	0.045	0.5405	No
74	GOSR2	golgi SNAP receptor complex member 2 [Source:HGNC Symbol;Acc:HGNC:4431]	6670	0.033	0.5326	No
75	PARN	poly(A)-specific ribonuclease [Source:HGNC Symbol;Acc:HGNC:8609]	6744	0.027	0.5288	No
76	SDAD1	SDA1 domain containing 1 [Source:HGNC Symbol;Acc:HGNC:25537]	6860	0.025	0.5226	No
77	EIF4G1	eukaryotic translation initiation factor 4 gamma 1 [Source:HGNC Symbol;Acc:HGNC:3296]	6954	0.017	0.5176	No
78	IGFBP1	insulin like growth factor binding protein 1 [Source:HGNC Symbol;Acc:HGNC:5469]	8043	0.000	0.4579	No
79	PDIA5	protein disulfide isomerase family A member 5 [Source:HGNC Symbol;Acc:HGNC:24811]	10079	0.000	0.3463	No
80	CCL2	C-C motif chemokine ligand 2 [Source:HGNC Symbol;Acc:HGNC:10618]	11009	0.000	0.2954	No
81	YWHAZ	tyrosine 3-monooxygenase/tryptophan 5-monooxygenase activation protein zeta [Source:HGNC Symbol;Acc:HGNC:12855]	12848	-0.086	0.1950	No
82	KDELR3	KDEL endoplasmic reticulum protein retention receptor 3 [Source:HGNC Symbol;Acc:HGNC:6306]	12851	-0.086	0.1953	No
83	LSM4	LSM4 homolog, U6 small nuclear RNA and mRNA degradation associated [Source:HGNC Symbol;Acc:HGNC:17259]	12926	-0.094	0.1917	No
84	CNOT4	CCR4-NOT transcription complex subunit 4 [Source:HGNC Symbol;Acc:HGNC:7880]	13170	-0.120	0.1789	No
85	NABP1	nucleic acid binding protein 1 [Source:HGNC Symbol;Acc:HGNC:26232]	13280	-0.127	0.1735	No
86	EXOSC10	exosome component 10 [Source:HGNC Symbol;Acc:HGNC:9138]	13547	-0.146	0.1596	No
87	SERP1	stress associated endoplasmic reticulum protein 1 [Source:HGNC Symbol;Acc:HGNC:10759]	13670	-0.158	0.1536	No
88	DDX10	DEAD-box helicase 10 [Source:HGNC Symbol;Acc:HGNC:2735]	13727	-0.164	0.1513	No
89	EDC4	enhancer of mRNA decapping 4 [Source:HGNC Symbol;Acc:HGNC:17157]	14242	-0.223	0.1242	No
90	SHC1	SHC adaptor protein 1 [Source:HGNC Symbol;Acc:HGNC:10840]	14300	-0.230	0.1221	No
91	ATF3	activating transcription factor 3 [Source:HGNC Symbol;Acc:HGNC:785]	14396	-0.243	0.1180	No
92	EXOSC5	exosome component 5 [Source:HGNC Symbol;Acc:HGNC:24662]	14491	-0.253	0.1140	No
93	KHSRP	KH-type splicing regulatory protein [Source:HGNC Symbol;Acc:HGNC:6316]	14631	-0.272	0.1076	No
94	FUS	FUS RNA binding protein [Source:HGNC Symbol;Acc:HGNC:4010]	14743	-0.290	0.1029	No
95	EIF4A3	eukaryotic translation initiation factor 4A3 [Source:HGNC Symbol;Acc:HGNC:18683]	14917	-0.312	0.0948	No
96	ATP6V0D1	ATPase H+ transporting V0 subunit d1 [Source:HGNC Symbol;Acc:HGNC:13724]	14952	-0.319	0.0944	No
97	TSPYL2	TSPY like 2 [Source:HGNC Symbol;Acc:HGNC:24358]	14960	-0.319	0.0955	No
98	EIF2S1	eukaryotic translation initiation factor 2 subunit alpha [Source:HGNC Symbol;Acc:HGNC:3265]	15013	-0.328	0.0942	No
99	CNOT6	CCR4-NOT transcription complex subunit 6 [Source:HGNC Symbol;Acc:HGNC:14099]	15403	-0.405	0.0747	No
100	SLC30A5	solute carrier family 30 member 5 [Source:HGNC Symbol;Acc:HGNC:19089]	15559	-0.432	0.0682	No
101	EXOSC4	exosome component 4 [Source:HGNC Symbol;Acc:HGNC:18189]	15679	-0.453	0.0637	No
102	ZBTB17	zinc finger and BTB domain containing 17 [Source:HGNC Symbol;Acc:HGNC:12936]	15843	-0.491	0.0570	No
103	MTREX	Mtr4 exosome RNA helicase [Source:HGNC Symbol;Acc:HGNC:18734]	16006	-0.530	0.0506	No
104	EXOSC1	exosome component 1 [Source:HGNC Symbol;Acc:HGNC:17286]	16083	-0.550	0.0489	No
105	LSM1	LSM1 homolog, mRNA degradation associated [Source:HGNC Symbol;Acc:HGNC:20472]	17058	-0.912	-0.0003	No
106	H2AX	H2A.X variant histone [Source:HGNC Symbol;Acc:HGNC:4739]	17199	-0.991	-0.0034	No
107	CNOT2	CCR4-NOT transcription complex subunit 2 [Source:HGNC Symbol;Acc:HGNC:7878]	17652	-1.387	-0.0218	No
108	ARFGAP1	ADP ribosylation factor GTPase activating protein 1 [Source:HGNC Symbol;Acc:HGNC:15852]	18048	-2.367	-0.0327	No
109	DCP2	decapping mRNA 2 [Source:HGNC Symbol;Acc:HGNC:24452]	18066	-2.426	-0.0225	No
110	TATDN2	TatD DNase domain containing 2 [Source:HGNC Symbol;Acc:HGNC:28988]	18072	-2.442	-0.0116	No
111	EIF2AK3	eukaryotic translation initiation factor 2 alpha kinase 3 [Source:HGNC Symbol;Acc:HGNC:3255]	18122	-2.742	-0.0017	No
112	EDEM1	ER degradation enhancing alpha-mannosidase like protein 1 [Source:HGNC Symbol;Acc:HGNC:18967]	18173	-3.095	0.0098	No

## Sheet: 7a - GSEA ATF4 Targets
a. GSEA detail for Igarashi_Atf4_Targets
SYMBOL	TITLE	RANK IN GENE LIST	RANK METRIC SCORE	RUNNING ES	CORE ENRICHMENT
1	ASNS	asparagine synthetase (glutamine-hydrolyzing) [Source:HGNC Symbol;Acc:HGNC:753]	1	25.581	0.1478	Yes
2	SLC1A4	solute carrier family 1 member 4 [Source:HGNC Symbol;Acc:HGNC:10942]	3	22.009	0.2750	Yes
3	BCAT1	branched chain amino acid transaminase 1 [Source:HGNC Symbol;Acc:HGNC:976]	4	18.749	0.3834	Yes
4	KCNS3	potassium voltage-gated channel modifier subfamily S member 3 [Source:HGNC Symbol;Acc:HGNC:6302]	5	18.392	0.4897	Yes
5	PCK2	phosphoenolpyruvate carboxykinase 2, mitochondrial [Source:HGNC Symbol;Acc:HGNC:8725]	16	14.095	0.5707	Yes
6	SLC7A5	solute carrier family 7 member 5 [Source:HGNC Symbol;Acc:HGNC:11063]	28	11.208	0.6349	Yes
7	PSAT1	phosphoserine aminotransferase 1 [Source:HGNC Symbol;Acc:HGNC:19129]	93	6.181	0.6671	Yes
8	PHGDH	phosphoglycerate dehydrogenase [Source:HGNC Symbol;Acc:HGNC:8923]	96	6.038	0.7019	Yes
9	SLC3A2	solute carrier family 3 member 2 [Source:HGNC Symbol;Acc:HGNC:11026]	98	5.960	0.7363	Yes
10	ATF4	activating transcription factor 4 [Source:HGNC Symbol;Acc:HGNC:786]	101	5.788	0.7697	Yes
11	STC2	stanniocalcin 2 [Source:HGNC Symbol;Acc:HGNC:11374]	168	4.205	0.7903	Yes
12	LIPA	lipase A, lysosomal acid type [Source:HGNC Symbol;Acc:HGNC:6617]	403	2.429	0.7916	Yes
13	ARRB1	arrestin beta 1 [Source:HGNC Symbol;Acc:HGNC:711]	435	2.314	0.8033	Yes
14	CREB3L2	cAMP responsive element binding protein 3 like 2 [Source:HGNC Symbol;Acc:HGNC:23720]	460	2.224	0.8148	Yes
15	PGM2L1	phosphoglucomutase 2 like 1 [Source:HGNC Symbol;Acc:HGNC:20898]	591	1.885	0.8186	Yes
16	NEBL	nebulette [Source:HGNC Symbol;Acc:HGNC:16932]	599	1.871	0.8290	Yes
17	SLC35B4	solute carrier family 35 member B4 [Source:HGNC Symbol;Acc:HGNC:20584]	656	1.769	0.8362	Yes
18	ST8SIA4	ST8 alpha-N-acetyl-neuraminide alpha-2,8-sialyltransferase 4 [Source:HGNC Symbol;Acc:HGNC:10871]	879	1.413	0.8322	Yes
19	SUCLG2	succinate-CoA ligase GDP-forming subunit beta [Source:HGNC Symbol;Acc:HGNC:11450]	1003	1.267	0.8328	Yes
20	PER2	period circadian regulator 2 [Source:HGNC Symbol;Acc:HGNC:8846]	1032	1.240	0.8384	Yes
21	FZD6	frizzled class receptor 6 [Source:HGNC Symbol;Acc:HGNC:4044]	1413	0.956	0.8231	No
22	HSPA1B	heat shock protein family A (Hsp70) member 1B [Source:HGNC Symbol;Acc:HGNC:5233]	1663	0.820	0.8142	No
23	FAM3C	FAM3 metabolism regulating signaling molecule C [Source:HGNC Symbol;Acc:HGNC:18664]	2126	0.627	0.7925	No
24	TMTC2	transmembrane O-mannosyltransferase targeting cadherins 2 [Source:HGNC Symbol;Acc:HGNC:25440]	2397	0.548	0.7809	No
25	KLF4	Kruppel like factor 4 [Source:HGNC Symbol;Acc:HGNC:6348]	2474	0.528	0.7798	No
26	RHOBTB1	Rho related BTB domain containing 1 [Source:HGNC Symbol;Acc:HGNC:18738]	2508	0.519	0.7810	No
27	APOH	apolipoprotein H [Source:HGNC Symbol;Acc:HGNC:616]	2510	0.519	0.7840	No
28	G3BP1	G3BP stress granule assembly factor 1 [Source:HGNC Symbol;Acc:HGNC:30292]	2839	0.439	0.7685	No
29	DICER1	dicer 1, ribonuclease III [Source:HGNC Symbol;Acc:HGNC:17098]	2866	0.434	0.7696	No
30	OSTM1	osteoclastogenesis associated transmembrane protein 1 [Source:HGNC Symbol;Acc:HGNC:21652]	3593	0.303	0.7316	No
31	PRKAA1	protein kinase AMP-activated catalytic subunit alpha 1 [Source:HGNC Symbol;Acc:HGNC:9376]	3817	0.271	0.7210	No
32	CBX1	chromobox 1 [Source:HGNC Symbol;Acc:HGNC:1551]	3919	0.255	0.7169	No
33	HSPA1A	heat shock protein family A (Hsp70) member 1A [Source:HGNC Symbol;Acc:HGNC:5232]	4061	0.234	0.7105	No
34	DENND5B	DENN domain containing 5B [Source:HGNC Symbol;Acc:HGNC:28338]	4127	0.228	0.7083	No
35	AKT3	AKT serine/threonine kinase 3 [Source:HGNC Symbol;Acc:HGNC:393]	4344	0.205	0.6977	No
36	TRIM37	tripartite motif containing 37 [Source:HGNC Symbol;Acc:HGNC:7523]	4545	0.183	0.6878	No
37	LMNB1	lamin B1 [Source:HGNC Symbol;Acc:HGNC:6637]	4720	0.168	0.6792	No
38	ARPC1A	actin related protein 2/3 complex subunit 1A [Source:HGNC Symbol;Acc:HGNC:703]	4728	0.167	0.6798	No
39	DDC	dopa decarboxylase [Source:HGNC Symbol;Acc:HGNC:2719]	5366	0.106	0.6455	No
40	PACSIN2	protein kinase C and casein kinase substrate in neurons 2 [Source:HGNC Symbol;Acc:HGNC:8571]	6090	0.082	0.6064	No
41	CDK19	cyclin dependent kinase 19 [Source:HGNC Symbol;Acc:HGNC:19338]	6397	0.054	0.5899	No
42	SORL1	sortilin related receptor 1 [Source:HGNC Symbol;Acc:HGNC:11185]	6551	0.043	0.5818	No
43	ATP9B	ATPase phospholipid transporting 9B (putative) [Source:HGNC Symbol;Acc:HGNC:13541]	6558	0.042	0.5817	No
44	NCKAP1	NCK associated protein 1 [Source:HGNC Symbol;Acc:HGNC:7666]	6582	0.041	0.5807	No
45	PRR15	proline rich 15 [Source:HGNC Symbol;Acc:HGNC:22310]	6843	0.025	0.5666	No
46	TAF13	TATA-box binding protein associated factor 13 [Source:HGNC Symbol;Acc:HGNC:11546]	7048	0.010	0.5555	No
47	SEC24D	SEC24 homolog D, COPII coat complex component [Source:HGNC Symbol;Acc:HGNC:10706]	7064	0.009	0.5547	No
48	FRK	fyn related Src family tyrosine kinase [Source:HGNC Symbol;Acc:HGNC:3955]	7676	0.000	0.5213	No
49	SGMS2	sphingomyelin synthase 2 [Source:HGNC Symbol;Acc:HGNC:28395]	7776	0.000	0.5158	No
50	AKR1C3	aldo-keto reductase family 1 member C3 [Source:HGNC Symbol;Acc:HGNC:386]	7958	0.000	0.5059	No
51	AGR2	anterior gradient 2, protein disulphide isomerase family member [Source:HGNC Symbol;Acc:HGNC:328]	8158	0.000	0.4950	No
52	DSG2	desmoglein 2 [Source:HGNC Symbol;Acc:HGNC:3049]	8386	0.000	0.4826	No
53	ANK2	ankyrin 2 [Source:HGNC Symbol;Acc:HGNC:493]	8958	0.000	0.4513	No
54	POF1B	POF1B actin binding protein [Source:HGNC Symbol;Acc:HGNC:13711]	9407	0.000	0.4268	No
55	LIN7A	lin-7 homolog A, crumbs cell polarity complex component [Source:HGNC Symbol;Acc:HGNC:17787]	9644	0.000	0.4139	No
56	SLC22A18	solute carrier family 22 member 18 [Source:HGNC Symbol;Acc:HGNC:10964]	10919	0.000	0.3441	No
57	CCL2	C-C motif chemokine ligand 2 [Source:HGNC Symbol;Acc:HGNC:10618]	11009	0.000	0.3392	No
58	CCN3	cellular communication network factor 3 [Source:HGNC Symbol;Acc:HGNC:7885]	11018	0.000	0.3388	No
59	VEPH1	ventricular zone expressed PH domain containing 1 [Source:HGNC Symbol;Acc:HGNC:25735]	11106	0.000	0.3340	No
60	GPX2	glutathione peroxidase 2 [Source:HGNC Symbol;Acc:HGNC:4554]	11132	0.000	0.3327	No
61	GPX8	glutathione peroxidase 8 (putative) [Source:HGNC Symbol;Acc:HGNC:33100]	11136	0.000	0.3325	No
62	CDS1	CDP-diacylglycerol synthase 1 [Source:HGNC Symbol;Acc:HGNC:1800]	11152	0.000	0.3317	No
63	ASPH	aspartate beta-hydroxylase [Source:HGNC Symbol;Acc:HGNC:757]	11886	-0.043	0.2918	No
64	LEPR	leptin receptor [Source:HGNC Symbol;Acc:HGNC:6554]	12057	-0.049	0.2827	No
65	ANG	angiogenin [Source:HGNC Symbol;Acc:HGNC:483]	12381	-0.049	0.2653	No
66	RETREG1	reticulophagy regulator 1 [Source:HGNC Symbol;Acc:HGNC:25964]	12475	-0.057	0.2606	No
67	KPNA1	karyopherin subunit alpha 1 [Source:HGNC Symbol;Acc:HGNC:6394]	12596	-0.063	0.2544	No
68	CBS	cystathionine beta-synthase [Source:HGNC Symbol;Acc:HGNC:1550]	12698	-0.072	0.2493	No
69	PEX19	peroxisomal biogenesis factor 19 [Source:HGNC Symbol;Acc:HGNC:9713]	12735	-0.075	0.2477	No
70	EPS15	epidermal growth factor receptor pathway substrate 15 [Source:HGNC Symbol;Acc:HGNC:3419]	12750	-0.076	0.2474	No
71	NEURL1B	neuralized E3 ubiquitin protein ligase 1B [Source:HGNC Symbol;Acc:HGNC:35422]	12872	-0.088	0.2413	No
72	SKP2	S-phase kinase associated protein 2 [Source:HGNC Symbol;Acc:HGNC:10901]	12921	-0.093	0.2392	No
73	GNPTAB	N-acetylglucosamine-1-phosphate transferase subunits alpha and beta [Source:HGNC Symbol;Acc:HGNC:29670]	12951	-0.097	0.2381	No
74	NECTIN2	nectin cell adhesion molecule 2 [Source:HGNC Symbol;Acc:HGNC:9707]	13105	-0.111	0.2304	No
75	SFXN1	sideroflexin 1 [Source:HGNC Symbol;Acc:HGNC:16085]	13453	-0.138	0.2122	No
76	DDHD2	DDHD domain containing 2 [Source:HGNC Symbol;Acc:HGNC:29106]	13921	-0.187	0.1877	No
77	RPS6KA3	ribosomal protein S6 kinase A3 [Source:HGNC Symbol;Acc:HGNC:10432]	14231	-0.221	0.1721	No
78	AP5M1	adaptor related protein complex 5 subunit mu 1 [Source:HGNC Symbol;Acc:HGNC:20192]	14556	-0.261	0.1558	No
79	GALNT4	polypeptide N-acetylgalactosaminyltransferase 4 [Source:HGNC Symbol;Acc:HGNC:4126]	14909	-0.311	0.1384	No
80	SOAT1	sterol O-acyltransferase 1 [Source:HGNC Symbol;Acc:HGNC:11177]	15183	-0.364	0.1255	No
81	SGK3	serum/glucocorticoid regulated kinase family member 3 [Source:HGNC Symbol;Acc:HGNC:10812]	15193	-0.366	0.1271	No
82	NAB1	NGFI-A binding protein 1 [Source:HGNC Symbol;Acc:HGNC:7626]	15257	-0.376	0.1259	No
83	RAP1GAP	RAP1 GTPase activating protein [Source:HGNC Symbol;Acc:HGNC:9858]	15316	-0.386	0.1249	No
84	ETNK1	ethanolamine kinase 1 [Source:HGNC Symbol;Acc:HGNC:24649]	15774	-0.476	0.1026	No
85	KIAA0232	KIAA0232 [Source:HGNC Symbol;Acc:HGNC:28992]	15910	-0.506	0.0982	No
86	OPN3	opsin 3 [Source:HGNC Symbol;Acc:HGNC:14007]	15979	-0.523	0.0975	No
87	HSPB11	heat shock protein family B (small) member 11 [Source:HGNC Symbol;Acc:HGNC:25019]	16372	-0.630	0.0796	No
88	DOCK11	dedicator of cytokinesis 11 [Source:HGNC Symbol;Acc:HGNC:23483]	16435	-0.653	0.0800	No
89	TRIP12	thyroid hormone receptor interactor 12 [Source:HGNC Symbol;Acc:HGNC:12306]	16567	-0.694	0.0769	No
90	VPS36	vacuolar protein sorting 36 homolog [Source:HGNC Symbol;Acc:HGNC:20312]	17185	-0.985	0.0488	No
91	TOMM20	translocase of outer mitochondrial membrane 20 [Source:HGNC Symbol;Acc:HGNC:20947]	17276	-1.036	0.0498	No
92	TRAK1	trafficking kinesin protein 1 [Source:HGNC Symbol;Acc:HGNC:29947]	17762	-1.556	0.0323	No

## Sheet: 7a - GSEA Cholesterol 
a. GSEA detail for Reactome_Cholesterol_Biosynthesis
SYMBOL	TITLE	RANK IN GENE LIST	RANK METRIC SCORE	RUNNING ES	CORE ENRICHMENT
1	EBP	EBP cholestenol delta-isomerase [Source:HGNC Symbol;Acc:HGNC:3133]	1205	1.109	-0.0464	No
2	SREBF1	sterol regulatory element binding transcription factor 1 [Source:HGNC Symbol;Acc:HGNC:11289]	4555	0.182	-0.2259	No
3	ARV1	ARV1 homolog, fatty acid homeostasis modulator [Source:HGNC Symbol;Acc:HGNC:29561]	6646	0.035	-0.3394	No
4	DHCR7	7-dehydrocholesterol reductase [Source:HGNC Symbol;Acc:HGNC:2860]	7100	0.005	-0.3640	No
5	IDI2	isopentenyl-diphosphate delta isomerase 2 [Source:HGNC Symbol;Acc:HGNC:23487]	8884	0.000	-0.4613	No
6	GGPS1	geranylgeranyl diphosphate synthase 1 [Source:HGNC Symbol;Acc:HGNC:4249]	11678	-0.027	-0.6133	No
7	TM7SF2	transmembrane 7 superfamily member 2 [Source:HGNC Symbol;Acc:HGNC:11863]	12431	-0.052	-0.6534	No
8	LBR	lamin B receptor [Source:HGNC Symbol;Acc:HGNC:6518]	14528	-0.257	-0.7633	No
9	HSD17B7	hydroxysteroid 17-beta dehydrogenase 7 [Source:HGNC Symbol;Acc:HGNC:5215]	14641	-0.274	-0.7646	No
10	PLPP6	phospholipid phosphatase 6 [Source:HGNC Symbol;Acc:HGNC:23682]	15254	-0.376	-0.7914	No
11	MVD	mevalonate diphosphate decarboxylase [Source:HGNC Symbol;Acc:HGNC:7529]	15783	-0.477	-0.8119	No
12	MVK	mevalonate kinase [Source:HGNC Symbol;Acc:HGNC:7530]	16996	-0.885	-0.8626	No
13	NSDHL	NAD(P) dependent steroid dehydrogenase-like [Source:HGNC Symbol;Acc:HGNC:13398]	17403	-1.128	-0.8650	Yes
14	ACAT2	acetyl-CoA acetyltransferase 2 [Source:HGNC Symbol;Acc:HGNC:94]	17782	-1.592	-0.8578	Yes
15	PMVK	phosphomevalonate kinase [Source:HGNC Symbol;Acc:HGNC:9141]	17823	-1.680	-0.8306	Yes
16	SC5D	sterol-C5-desaturase [Source:HGNC Symbol;Acc:HGNC:10547]	17861	-1.743	-0.8022	Yes
17	FDPS	farnesyl diphosphate synthase [Source:HGNC Symbol;Acc:HGNC:3631]	18057	-2.403	-0.7708	Yes
18	LSS	lanosterol synthase [Source:HGNC Symbol;Acc:HGNC:6708]	18080	-2.490	-0.7285	Yes
19	DHCR24	24-dehydrocholesterol reductase [Source:HGNC Symbol;Acc:HGNC:2859]	18086	-2.516	-0.6848	Yes
20	IDI1	isopentenyl-diphosphate delta isomerase 1 [Source:HGNC Symbol;Acc:HGNC:5387]	18163	-3.004	-0.6364	Yes
21	FDFT1	farnesyl-diphosphate farnesyltransferase 1 [Source:HGNC Symbol;Acc:HGNC:3629]	18208	-3.382	-0.5797	Yes
22	MSMO1	methylsterol monooxygenase 1 [Source:HGNC Symbol;Acc:HGNC:10545]	18268	-4.425	-0.5056	Yes
23	CYP51A1	cytochrome P450 family 51 subfamily A member 1 [Source:HGNC Symbol;Acc:HGNC:2649]	18278	-4.871	-0.4209	Yes
24	SREBF2	sterol regulatory element binding transcription factor 2 [Source:HGNC Symbol;Acc:HGNC:11290]	18286	-5.053	-0.3330	Yes
25	HMGCS1	3-hydroxy-3-methylglutaryl-CoA synthase 1 [Source:HGNC Symbol;Acc:HGNC:5007]	18302	-5.752	-0.2333	Yes
26	HMGCR	3-hydroxy-3-methylglutaryl-CoA reductase [Source:HGNC Symbol;Acc:HGNC:5006]	18307	-5.987	-0.1288	Yes
27	SQLE	squalene epoxidase [Source:HGNC Symbol;Acc:HGNC:11279]	18327	-7.504	0.0013	Yes

## Sheet: 7b- VennDiagramm
b. List of Genes for VennDiagram analysis
Upregulated in Mb1HellsKO (296)		Mb1HellsKO x ATF4_mTORC1 (21)		ATF4_mTORC1 only (47)		All (12)		B_mTORC1 x ATF4_mTORC1 (4)		B_mTORC1 (41)
Gm42860		Trib3		Hspa9		Slc1a4		Vegfa		Eif2ak3
Cep112		Gpt2		Cyb5r1		Chac1		Ero1l		Cebpg
Rsph4a		Pycr1		Cdsn		Asns		Herpud1		Cks1b
Gm44380		Cth		Ccnd2		Eif4ebp1		Xbp1		Dnaja4
Gpat2		Sesn2		Gpatch4		Slc7a5				Stc2
Snhg14		Bcat1		Slc7a1		Mthfd2				Shc1
Kndc1		Pck2		Slc1a5		Aldh18a1				Cnot6
Gm42031		Cars		Sh3bp2		Ddit4				Atf6
Wdr31		Ddit3		Arhgef2		Iars				Nfya
Vipr1		Yars		Atf5		Psat1				Gemin4
Tlr7		Psph		Prep		Xpot				Eif4g1
Rin3		Nars		Exosc7		Tars				Hyou1
Plac8		Shmt2		Brd3os						Ttc37
Rdx		Sars		Steap1						Khsrp
Atxn1		Phgdh		Trub1						Dctn1
Carmil1		Slc3a2		Jdp2						Slc30a5
S100a10		Mars		Acot2						Arfgap1
Gpr174		Phf10		Siah2						Wipi1
Ccr6		Lars		Lonp1						Sec31a
2810025M15Rik		Aars		Cd74						Ern1
Fam169b		Gars		Ppa1						Preb
Cxcr3				Stbd1						Spcs3
Cdkn2a				Got1						Hsp90b1
AC132444.1				Slc7a11						Dnajc3
Stom				Slc38a1						Srpr
Gadd45g				Tmcc1						Ssr1
Nme4				Vldlr						Edem1
Plxna1				Mat2a						Kdelr3
AC168977.1				Hax1						Wfs1
Ighv5-4				Rnd1						Gosr2
Fam129a				Rps6ka2						Calr
Gdf11				Aldh1l2						Pdia6
Lratd2				Cdca7						Pdia5
Adam19				Zbtb18						Hspa5
Tubb2b				Akna						Tubb2a
Il9r				Mthfd1l						Srprb
Sdc4				Cdr2l						Spcs1
Igkv3-7				Dusp14						Bag3
Klf2				Hmgb3						Kif5b
RIKEN cDNA A430078G23 gene [Source:MGI Symbol;Acc:MGI:2442135]				Hspd1						Yif1a
Fcrl5				Cox17						Fkbp14
Cdyl2				Tbpl1
Arhgef18				Slc40a1
Plekhh3				Cd24a
Abcb4				Slc6a9
Zbtb32				Inhbe
Hck				Lrrc8d
Marcks
Dclk2
H6pd
Ctnna1
Ighv1-5
Klf3
Igkv1-88
Mfhas1
Cd38
Ly6d
Ifi206
Slc30a4
Irf2bpl
Gpr132
Gpr183
Creb3l2
Glipr2
Bckdhb
Ifi203
Nfix
Cd36
Rap2b
Fam43a
Gm10451
Arsb
Rflnb
Homer3
Pirb
Bhlha15
Dtx4
Ighv5-6
Bcl2
Ldlrap1
Gcnt3
Igkv12-41
Sh3rf1
Igkv4-68
Zeb2
Zmynd11
Cd99l2
Ubash3b
Igkv16-104
Ighv5-9
Igkv4-50
Gm16025
Ptprs
Akap17b
Nid1
Gstt1
Ddx58
Hapln1
Ceacam1
Ighv1-19
Nefh
Gstt3
Itgb7
Bhlhe40
Adgre5
Car2
Cd72
Trabd2b
Ahr
Ighv1-66
Serpini1
Slc25a23
Hhex
Myo1f
Limk1
Igkv14-100
Lynx1
Fam102b
Ciart
Igkv8-27
Ide
S1pr1
S100a11
Anxa6
Igkv6-14
Runx3
Meis3
Aff3
Frrs1
Tubb3
Nt5dc2
Pfn2
Lgals9
Gsr
Serpinb1a
Ldlrad4
Arrb1
Cfp
Adgrl1
Rhbdf2
Notch2
Tiam1
Vangl2
Bst2
Klhl7
Sox12
Il27ra
Snx33
Ahdc1
Mettl15
Ahcyl2
Sub1
Slc37a2
Dab2ip
Igkv4-55
Rilpl2
Ext2
Nrros
Syngap1
Tsc22d3
Atrnl1
Stac2
Acss2
St3gal6
Ddt
Prxl2a
Ttll1
Rhob
Clstn1
H2-T-ps
Tnfrsf8
Abca2
Megf9
Gstt2
Grap2
AC125149.1
Nucb2
Cry1
Gypc
L3mbtl3
Pkib
Pccb
Bmi1
Iglj1
Cd55
Lrrc3
Angptl4
Igkv4-72
Def8
Sbk1
Setd1b
Prkce
Adssl1
Ifi27l2a
Mtap
Satb1
Ms4a4c
Plekha1
Mllt3
Mfsd13a
Chd3
Vps37b
Arhgef3
Igkv19-93
B4galt1
Slco4a1
Zfp385a
Slc2a3
Magi3
Kif1b
Zfp951
Gm2a
Igkv14-111
Il10rb
Coq8a
Ifnar2
Epop
Inpp4b
Gm7609
Clic4
Fam167a
Mcoln2
Timd2
Cdkn1b
Pdcd4
Spred1
Vim
Gpr171
Sft2d2
Cd2
Gm7901
Cyp39a1
Arl13b
Slc19a1
Trim65
Ier5
Cmah
Rps2
Rasgrp2
Iglc2
Tspan32
Sik1
Pxdc1
Vpreb3
Dnmt3a
Pacc1
Phf11b
Them6
Fscn1
Tle3
Samsn1
Ankrd50
Abcb1b
Nr2f6
Spg20
Nfe2l1
2011-09-01
Ighv1-50
Pnpo
Igkv4-59
Pgap1
Rogdi
A530032D15Rik
Mib2
Pmepa1
Dnajb9
Emp3
Xylt2
Bank1
Sowahc
Cd69
B3gnt5
Mthfr
Man2b2
Nt5dc3
Batf
Psd
Lmo4
Ppp1r9b
Fam126a
St3gal1
C130026I21Rik
Cyfip1
Tmem109
Irf4
Rab11fip3
Acot7
Kcnq5
Nucb1
P2ry10
Psap
Ppp1r14b
Gatm
Evc
Armc6
Chchd10

## Sheet: 7c - ScRNAseq Cluster Freq
c.Clustering Frequence
Seurat_Clusters	Mouse	Id_Sort	N			KO_D14_GC		KO_D7_GC		WT_D14_GC		WT_D7_GC		Total
2	862	KO_D14_GC	160		Mouse	862	915	842	855	686	861	841	856
0	862	KO_D14_GC	23		0	23	47	82	62	149	135	90	46	634
1	862	KO_D14_GC	14		1	14	24	57	87	44	36	64	130	456
3	862	KO_D14_GC	15		2	160	122	16	26	0	0	0	0	324
2	915	KO_D14_GC	122		3	15	13	62	65	30	18	48	60	311
0	915	KO_D14_GC	47		Total	212	206	217	240	223	189	202	236	1725
3	915	KO_D14_GC	13
1	915	KO_D14_GC	24			KO_D14_GC		KO_D7_GC		WT_D14_GC		WT_D7_GC
0	842	KO_D7_GC	82		0	10.8491	22.8155	37.788	25.8333	66.8161	71.4286	44.5545	19.4915
3	842	KO_D7_GC	62		1	6.60377	11.6505	26.2673	36.25	19.7309	19.0476	31.6832	55.0847
1	842	KO_D7_GC	57		2	75.4717	59.2233	7.37327	10.8333	0	0	0	0
2	842	KO_D7_GC	16		3	7.07547	6.31068	28.5714	27.0833	13.4529	9.52381	23.7624	25.4237
3	855	KO_D7_GC	65
1	855	KO_D7_GC	87
0	855	KO_D7_GC	62		Cluster 0	Light Zone
2	855	KO_D7_GC	26		Cluster 1	Dark Zone 1
0	861	WT_D14_GC	135		Cluster 2	Mb1HellsKO Specific Cluster
1	861	WT_D14_GC	36		Cluster 3	Dark Zone 2
3	861	WT_D14_GC	18
0	686	WT_D14_GC	149
1	686	WT_D14_GC	44
3	686	WT_D14_GC	30
1	841	WT_D7_GC	64
0	841	WT_D7_GC	90
3	841	WT_D7_GC	48
1	856	WT_D7_GC	130
0	856	WT_D7_GC	46
3	856	WT_D7_GC	60

## Sheet: 7c -ScRNAseq Cluster Genes
p_val	avg_log2FC	pct.1	pct.2	p_val_adj	cluster	gene
4.51522e-116	-1.40616	0.907	0.979	5.42594e-112	0	Tuba1b
9.01852e-116	-1.09039	0.953	0.983	1.08376e-111	0	H2afz
1.32512e-103	-0.871663	0.995	0.999	1.59239e-99	0	Ptma
4.7476e-99	-1.08949	0.962	0.985	5.70519e-95	0	Tubb5
9.70868e-91	-0.989254	0.927	0.982	1.16669e-86	0	Hmgb2		Cluster 0	Light Zone
2.68421e-90	-1.34378	0.722	0.909	3.22561e-86	0	2810417H13Rik		Cluster 1	Dark Zone 1
4.37325e-89	-0.992616	0.855	0.957	5.25533e-85	0	Stmn1		Cluster 2	Mb1HellsKO Specific Cluster
1.81966e-83	-1.25664	0.779	0.921	2.18669e-79	0	Mki67		Cluster 3	Dark Zone 2
2.01262e-81	-1.27077	0.273	0.681	2.41856e-77	0	Ccna2
2.15211e-75	-0.687274	0.981	0.992	2.58619e-71	0	Hmgb1
1.46312e-71	-1.3158	0.598	0.815	1.75824e-67	0	Tubb4b
1.68534e-67	-0.960547	0.541	0.819	2.02528e-63	0	Ncapd2
1.07781e-64	-0.886012	0.502	0.782	1.2952e-60	0	Ube2s
2.53377e-64	-0.95073	0.057	0.444	3.04483e-60	0	Plk1
3.55615e-63	-1.00787	0.18	0.564	4.27342e-59	0	Tpx2
4.86498e-62	-0.948751	0.069	0.454	5.84625e-58	0	Ccnb1
6.20498e-61	-1.40223	0.577	0.79	7.45653e-57	0	Top2a
2.30556e-57	-0.783415	0.049	0.406	2.77059e-53	0	Ckap2l
5.87496e-57	-0.844322	0.073	0.431	7.05994e-53	0	Hmmr
1.37855e-56	-0.847612	0.148	0.522	1.6566e-52	0	Racgap1
2.52194e-56	-0.917553	0.42	0.718	3.03061e-52	0	Cdca3
6.44549e-56	-0.840973	0.109	0.478	7.74554e-52	0	Nuf2
1.14058e-55	-1.03391	0.434	0.709	1.37064e-51	0	Cks2
4.27179e-55	-0.823883	0.103	0.466	5.13341e-51	0	Incenp
7.49292e-55	-0.606163	0.964	0.988	9.00424e-51	0	Ran
4.31656e-54	-0.963147	0.15	0.506	5.18721e-50	0	Cdk1
2.05566e-53	-0.800453	0.047	0.384	2.47029e-49	0	Cdc20
2.47573e-53	-0.77297	0.077	0.425	2.97509e-49	0	Kif11
1.47915e-52	-0.962331	0.12	0.465	1.7775e-48	0	Kif23
2.96644e-51	-0.807801	0.494	0.74	3.56477e-47	0	Rrm1
1.23754e-50	-0.682492	0.743	0.906	1.48715e-46	0	Nucks1
1.65698e-50	-0.77001	0.227	0.582	1.99119e-46	0	Cdca8
1.40873e-49	0.443874	1	1	1.69287e-45	0	Cd74
2.5291e-49	-0.812039	0.273	0.603	3.03922e-45	0	Birc5
8.36917e-48	-0.697513	0.132	0.468	1.00572e-43	0	Spc24
2.53525e-47	-0.891863	0.093	0.414	3.04661e-43	0	Nusap1
6.76733e-47	-0.891402	0.262	0.575	8.1323e-43	0	Tuba1c
8.42918e-47	-0.666552	0.174	0.526	1.01294e-42	0	Smc2
1.35899e-46	-0.537529	0.03	0.33	1.63309e-42	0	Shcbp1
1.93075e-46	0.525257	1	0.992	2.32018e-42	0	Cd79b
4.53136e-46	-0.547888	0.035	0.333	5.44533e-42	0	Espl1
5.2116e-45	-0.687117	0.079	0.391	6.26278e-41	0	Cep55
3.38519e-44	-0.657693	0.076	0.384	4.06799e-40	0	Nek2
3.71899e-44	-0.686413	0.945	0.978	4.46911e-40	0	Hsp90aa1
1.22542e-43	-0.592654	0.049	0.344	1.47258e-39	0	Cdca2
1.26164e-43	-0.894649	0.186	0.5	1.51612e-39	0	Cenpe
1.57515e-42	-0.837726	0.437	0.696	1.89286e-38	0	Ccnb2
2.69898e-42	-0.724261	0.655	0.816	3.24336e-38	0	Rad21
2.88428e-42	-0.534945	0.047	0.33	3.46604e-38	0	Kif22
4.69214e-42	-0.609318	0.071	0.369	5.63855e-38	0	Kif4
5.28144e-42	-0.534532	0.047	0.331	6.34671e-38	0	Kif20a
2.43789e-41	-0.706828	0.107	0.404	2.92962e-37	0	Aurkb
2.49283e-41	-0.474141	0.992	0.995	2.99564e-37	0	Hmgn2
1.1908e-40	-0.615731	0.09	0.386	1.43099e-36	0	Spag5
2.77239e-40	-0.882015	0.445	0.686	3.33158e-36	0	Rrm2
4.97737e-40	-0.528848	0.085	0.384	5.9813e-36	0	Kif15
1.45241e-39	-0.578909	0.071	0.36	1.74536e-35	0	C330027C09Rik
4.90784e-39	-0.497808	1	0.999	5.89775e-35	0	Rps2
5.2599e-39	-0.516132	0.052	0.324	6.32082e-35	0	Bub1
9.22429e-39	-0.520363	0.112	0.412	1.10848e-34	0	Cenpm
9.77526e-39	-0.760106	0.071	0.346	1.17469e-34	0	Cenpf
1.2421e-38	0.548506	0.998	0.995	1.49264e-34	0	Cd79a
6.14956e-38	-0.533049	0.084	0.362	7.38992e-34	0	Ckap5
1.72561e-37	-0.610896	0.027	0.272	2.07366e-33	0	Aspm
1.98612e-37	-0.611236	0.26	0.558	2.38672e-33	0	Tacc3
2.02783e-37	-0.41941	0.017	0.257	2.43684e-33	0	Kif2c
2.67778e-37	-0.530492	0.069	0.341	3.21789e-33	0	Dlgap5
3.70779e-37	-0.479569	0.024	0.266	4.45565e-33	0	Aurka
1.03432e-36	-0.644224	0.104	0.382	1.24294e-32	0	Cdkn3
1.06453e-36	-0.720265	0.139	0.426	1.27925e-32	0	Prc1
1.26545e-36	-0.874603	0.73	0.84	1.52069e-32	0	Smc4
2.70308e-36	-0.479211	0.035	0.281	3.24829e-32	0	Cdca5
4.76049e-36	-0.733284	0.388	0.648	5.72069e-32	0	Cenpa
1.12037e-35	-0.63268	0.095	0.368	1.34634e-31	0	Spc25
1.29574e-35	-0.393341	0.997	1	1.55709e-31	0	Hnrnpa2b1
1.77255e-35	-0.488268	0.035	0.277	2.13007e-31	0	Mxd3
4.66601e-35	-0.462978	0.028	0.264	5.60714e-31	0	Ect2
7.69165e-35	-0.463442	0.084	0.352	9.24306e-31	0	Bub1b
9.47522e-35	-0.572126	0.696	0.847	1.13864e-30	0	Tmpo
1.19667e-34	-0.841281	0.385	0.626	1.43804e-30	0	H2afx
1.40192e-34	-0.656353	0.476	0.707	1.68468e-30	0	Mad2l1
8.27727e-34	-0.536596	0.774	0.896	9.94679e-30	0	Anp32e
9.69757e-34	-0.490903	0.077	0.336	1.16536e-29	0	E2f8
1.16876e-33	-0.559193	0.147	0.428	1.4045e-29	0	Ncaph
1.1783e-33	-0.505832	0.05	0.293	1.41597e-29	0	Ccnf
1.5918e-33	-0.519173	0.959	0.978	1.91287e-29	0	Hnrnpab
6.39134e-33	-0.462042	0.995	0.996	7.68048e-29	0	H3f3b
8.04033e-33	-0.453155	0.036	0.266	9.66207e-29	0	Pbk
1.40743e-32	-0.424432	0.046	0.279	1.69131e-28	0	Foxm1
3.0973e-32	-0.527726	0.304	0.581	3.72203e-28	0	Cks1b
3.54072e-32	-0.514228	0.052	0.289	4.25488e-28	0	Mis18bp1
4.38991e-32	-0.513462	0.263	0.537	5.27536e-28	0	Rangap1
8.67142e-32	-0.598888	0.445	0.683	1.04204e-27	0	Asf1b
1.33989e-31	-0.421448	0.101	0.362	1.61015e-27	0	Cenpw
1.29904e-30	-0.44377	0.071	0.306	1.56105e-26	0	Ndc80
2.3149e-30	-0.468687	0.079	0.32	2.78181e-26	0	Cenpn
2.77569e-30	-0.604862	0.656	0.801	3.33555e-26	0	Dut
4.29975e-30	-0.404745	0.028	0.237	5.16701e-26	0	Ttk
5.79401e-30	-1.20663	0.23	0.456	6.96267e-26	0	Gm11127
7.22656e-30	-0.5889	0.905	0.959	8.68416e-26	0	Zfp706
9.47847e-30	-0.43999	0.812	0.921	1.13903e-25	0	Cbx3
1.53429e-29	0.589705	0.956	0.855	1.84376e-25	0	Cd22
1.58291e-29	-0.356628	0.019	0.217	1.90219e-25	0	Kif18b
5.18044e-29	-0.934443	0.437	0.643	6.22534e-25	0	Ube2c
5.20744e-29	-0.328303	0.017	0.212	6.25778e-25	0	Gtse1
5.96726e-29	-0.351553	0.011	0.199	7.17085e-25	0	Cdc25c
8.78648e-29	-0.330678	0.027	0.226	1.05587e-24	0	Ska1
1.29524e-28	0.432569	0.997	0.994	1.5565e-24	0	Cd19
1.29996e-28	-0.477498	0.309	0.578	1.56217e-24	0	Lsm3
1.48953e-28	-0.441818	0.101	0.343	1.78997e-24	0	Rad51
3.57068e-28	-0.425192	0.207	0.476	4.29089e-24	0	Alyref
4.31495e-28	-0.377024	0.145	0.406	5.18528e-24	0	Lsm2
5.01473e-28	-0.457587	0.063	0.28	6.0262e-24	0	Ckap2
7.09209e-28	-0.457228	0.11	0.347	8.52257e-24	0	Ncapg
7.71446e-28	-0.497963	0.323	0.579	9.27047e-24	0	Tagln2
9.47101e-28	-0.497941	0.096	0.325	1.13813e-23	0	Fbxo5
1.42906e-27	-0.480722	0.995	0.996	1.71731e-23	0	Eif5a
1.44414e-27	-0.505648	0.148	0.393	1.73543e-23	0	Dbf4
2.39416e-27	-0.431324	0.748	0.882	2.87707e-23	0	Rbbp7
2.80045e-27	-0.454474	0.279	0.537	3.3653e-23	0	Lmnb1
3.63971e-27	0.288101	1	1	4.37383e-23	0	Tmsb4x
9.52217e-27	-0.384978	0.992	0.994	1.14428e-22	0	Anp32b
9.66071e-27	-0.397286	0.044	0.245	1.16093e-22	0	Sgol2
1.57655e-26	-0.403782	0.137	0.388	1.89454e-22	0	Ncapg2
1.60948e-26	0.423905	1	0.988	1.93411e-22	0	Cd37
2.49681e-26	-0.645747	0.899	0.932	3.00041e-22	0	Pcna
8.93132e-26	-0.327281	0.027	0.21	1.07328e-21	0	Oip5
1.22801e-25	-0.344361	0.025	0.207	1.4757e-21	0	Prr11
1.59132e-25	-0.446221	0.158	0.391	1.91229e-21	0	Hmgb3
1.95766e-25	-0.444843	0.21	0.463	2.35252e-21	0	Gmnn
2.1129e-25	-0.423515	0.998	0.999	2.53907e-21	0	Hsp90ab1
2.3767e-25	-0.337113	0.05	0.25	2.85608e-21	0	Sgol1
2.38427e-25	-0.476005	0.066	0.272	2.86518e-21	0	Neil3
3.00979e-25	0.401183	1	0.986	3.61687e-21	0	Ms4a1
4.1238e-25	-0.287817	0.025	0.204	4.95558e-21	0	Arhgap19
7.09704e-25	-0.497737	0.153	0.388	8.52851e-21	0	Clspn
1.08214e-24	-0.357156	0.09	0.305	1.3004e-20	0	Cenph
1.10074e-24	-0.366107	0.117	0.344	1.32276e-20	0	Rcc1
1.25692e-24	-0.440315	0.674	0.808	1.51044e-20	0	Snrpd1
1.30748e-24	-0.32159	0.055	0.249	1.5712e-20	0	Tyms
1.3641e-24	-0.389412	0.121	0.348	1.63924e-20	0	Odf2
3.67628e-24	-0.374997	0.103	0.318	4.41779e-20	0	Plk4
7.73429e-24	-0.422976	0.139	0.36	9.29429e-20	0	Arhgap11a
8.00562e-24	0.46702	0.951	0.834	9.62035e-20	0	Tnfrsf13c
1.07015e-23	-0.331507	0.106	0.328	1.286e-19	0	Cdc45
1.48433e-23	-0.470696	0.587	0.742	1.78372e-19	0	Ranbp1
1.55812e-23	-0.41888	0.091	0.302	1.8724e-19	0	Esco2
2.14466e-23	-0.35282	0.115	0.335	2.57724e-19	0	Rfc4
3.42918e-23	-0.43251	0.995	0.997	4.12085e-19	0	Npm1
3.65774e-23	-0.442836	0.678	0.814	4.39551e-19	0	Mcm7
4.00709e-23	-0.549913	0.167	0.39	4.81532e-19	0	Stil
4.0901e-23	-0.416603	0.09	0.29	4.91507e-19	0	Kif20b
1.2432e-22	-0.32955	0.986	0.994	1.49396e-18	0	Rpl14
2.56053e-22	-0.434798	0.573	0.732	3.07699e-18	0	2700094K13Rik
2.67477e-22	-0.493089	0.278	0.497	3.21427e-18	0	Tk1
2.81536e-22	-0.401498	0.956	0.966	3.38322e-18	0	Srsf2
3.18304e-22	-0.345685	0.096	0.303	3.82506e-18	0	Ccdc34
3.29338e-22	-0.340764	0.162	0.393	3.95765e-18	0	Rfc5
3.68585e-22	-0.318583	1	0.998	4.42929e-18	0	Ppia
6.00963e-22	-0.469999	0.41	0.62	7.22177e-18	0	Ezh2
1.25129e-21	-0.262846	0.022	0.177	1.50368e-17	0	Melk
1.25842e-21	-0.313387	0.066	0.252	1.51224e-17	0	Rad51ap1
1.2636e-21	0.529261	0.833	0.676	1.51847e-17	0	Lax1
1.40509e-21	0.466473	0.855	0.683	1.6885e-17	0	Ltb
1.54257e-21	-0.294105	0.038	0.204	1.8537e-17	0	Cenpl
3.41132e-21	0.400496	0.956	0.897	4.09938e-17	0	Samhd1
3.93629e-21	-0.258916	0.014	0.159	4.73024e-17	0	Parpbp
4.78903e-21	0.388846	0.995	0.966	5.75497e-17	0	Cnn2
6.54666e-21	-0.817971	0.434	0.594	7.86712e-17	0	Kpna2
6.98124e-21	-0.289416	0.052	0.225	8.38935e-17	0	Gpsm2
7.20489e-21	-0.406264	0.203	0.428	8.65811e-17	0	Cdca4
7.62375e-21	-0.586058	0.767	0.84	9.16146e-17	0	Mif
8.19368e-21	-0.294791	0.032	0.189	9.84634e-17	0	Kif18a
8.64945e-21	0.450463	0.838	0.66	1.0394e-16	0	Hvcn1
1.09215e-20	-0.3431	0.099	0.291	1.31244e-16	0	Mis18a
2.65741e-20	-0.312957	0.091	0.283	3.19341e-16	0	Ube2t
4.7068e-20	-0.409946	0.653	0.777	5.65616e-16	0	Ssrp1
5.14536e-20	-0.400845	0.659	0.792	6.18317e-16	0	H2afv
7.12009e-20	-0.44521	0.312	0.519	8.55621e-16	0	Ybx3
7.51038e-20	-0.37973	0.314	0.535	9.02523e-16	0	Fen1
9.03069e-20	-0.392606	0.644	0.79	1.08522e-15	0	Hdgf
1.14094e-19	-0.381848	0.995	0.999	1.37107e-15	0	Hspa8
1.35958e-19	-0.263929	0.039	0.195	1.63381e-15	0	Ska3
1.45652e-19	-0.265669	0.044	0.203	1.7503e-15	0	Spdl1
1.73405e-19	-0.384523	0.304	0.523	2.08381e-15	0	Suv39h1
2.04311e-19	-0.370831	0.897	0.946	2.4552e-15	0	Banf1
2.0809e-19	-0.427284	0.352	0.556	2.50061e-15	0	Uhrf1
2.64542e-19	-0.357762	0.968	0.984	3.17901e-15	0	Set
2.71695e-19	-0.376054	0.276	0.488	3.26496e-15	0	Rfwd3
2.87452e-19	-0.376866	0.995	0.995	3.45431e-15	0	Cd24a
3.02598e-19	0.414578	0.935	0.841	3.63632e-15	0	Rhoh
3.93165e-19	-0.262025	0.035	0.184	4.72466e-15	0	Depdc1a
4.73768e-19	-0.504144	0.099	0.275	5.69327e-15	0	Psg23
8.69402e-19	-0.291671	0.114	0.305	1.04476e-14	0	Mybl2
1.17876e-18	0.402477	0.986	0.924	1.41652e-14	0	H2-Ob
1.44402e-18	0.417338	0.953	0.869	1.73528e-14	0	Crip1
1.46874e-18	-0.264141	0.047	0.203	1.76498e-14	0	Trip13
4.06255e-18	-1.92035	0.669	0.68	4.88196e-14	0	A430078G23Rik
4.13072e-18	-0.478895	0.629	0.745	4.96389e-14	0	Dhfr
4.58647e-18	-0.271054	0.087	0.261	5.51156e-14	0	Casc5
4.61529e-18	-0.377182	0.372	0.566	5.5462e-14	0	Nudc
8.09707e-18	-0.458604	0.546	0.676	9.73025e-14	0	Tuba1a
8.70669e-18	-0.336457	0.992	0.996	1.04628e-13	0	Ybx1
9.48435e-18	0.405699	0.617	0.433	1.13973e-13	0	Cxcr5
1.04904e-17	0.563144	0.686	0.499	1.26063e-13	0	Fcer2a
1.23646e-17	-0.402473	0.27	0.47	1.48586e-13	0	Phgdh
1.35676e-17	-0.284859	0.962	0.984	1.63041e-13	0	Hmgn1
1.56527e-17	-0.407404	0.752	0.845	1.88099e-13	0	Dck
1.72473e-17	0.444802	0.759	0.599	2.07261e-13	0	Wdr92
2.25188e-17	-0.483757	0.842	0.881	2.70609e-13	0	Calm2
2.76318e-17	0.328882	0.994	0.972	3.32051e-13	0	Cd53
2.84896e-17	-0.301152	0.129	0.309	3.42359e-13	0	Sept11
4.07732e-17	-0.401136	0.937	0.969	4.89971e-13	0	Ncl
4.19126e-17	-0.440087	0.544	0.693	5.03664e-13	0	Psat1
4.52993e-17	-0.397871	0.685	0.791	5.44362e-13	0	Pa2g4
4.78195e-17	-0.37555	0.491	0.656	5.74647e-13	0	Nasp
5.34092e-17	-0.439296	0.254	0.448	6.41819e-13	0	Tcf19
6.25498e-17	-0.353395	0.942	0.971	7.51661e-13	0	Prdx1
6.6118e-17	-0.262578	0.989	0.994	7.9454e-13	0	Hnrnpa3
6.67326e-17	-0.292775	0.084	0.248	8.01925e-13	0	Brca1
6.8648e-17	-0.396012	0.598	0.728	8.24943e-13	0	Cbx5
1.17311e-16	0.323871	0.984	0.963	1.40973e-12	0	Arpc1b
1.22481e-16	0.375199	0.817	0.628	1.47185e-12	0	Apoe
1.25041e-16	0.379295	0.962	0.904	1.50262e-12	0	Mcl1
1.26065e-16	-0.255616	0.084	0.246	1.51492e-12	0	Kntc1
1.40374e-16	-0.302082	0.224	0.421	1.68688e-12	0	Pola1
1.81949e-16	-0.26274	0.074	0.229	2.18648e-12	0	Tmem48
1.93868e-16	-0.35565	0.399	0.581	2.32971e-12	0	Ahcy
2.09156e-16	-0.32594	0.262	0.466	2.51343e-12	0	Ipo5
2.27247e-16	-0.310179	0.192	0.382	2.73083e-12	0	Setd8
2.53287e-16	-0.27114	0.126	0.302	3.04375e-12	0	Haus4
3.28538e-16	-0.298881	0.112	0.282	3.94805e-12	0	Cdkn2c
3.35674e-16	-1.74928	0.748	0.727	4.03379e-12	0	Gm19757
3.70158e-16	0.333677	0.916	0.793	4.44819e-12	0	Btg1
3.76776e-16	-0.281411	0.189	0.387	4.52771e-12	0	Fignl1
5.62406e-16	-0.258962	0.08	0.234	6.75843e-12	0	Myef2
5.75229e-16	-0.259682	0.11	0.279	6.91253e-12	0	Dctpp1
9.09767e-16	-0.28121	0.087	0.245	1.09327e-11	0	Knstrn
9.24656e-16	-0.375265	0.705	0.805	1.11116e-11	0	Mcm5
1.05549e-15	-0.300905	0.227	0.424	1.26839e-11	0	Dtymk
2.06475e-15	0.42593	0.86	0.714	2.48121e-11	0	Pou2f2
2.07829e-15	-0.283587	0.136	0.307	2.49749e-11	0	Tex30
2.46143e-15	-0.275106	0.044	0.175	2.9579e-11	0	Troap
2.54957e-15	0.342971	0.979	0.936	3.06382e-11	0	Arpc5
2.60458e-15	-0.263446	0.112	0.274	3.12993e-11	0	Cmc2
3.48771e-15	-0.344729	0.396	0.564	4.19118e-11	0	Cse1l
4.68429e-15	0.412122	0.83	0.666	5.62911e-11	0	Shisa5
4.97083e-15	-0.276158	0.139	0.313	5.97344e-11	0	Pole
5.43758e-15	-0.330203	0.284	0.474	6.53434e-11	0	Hspa14
5.64684e-15	0.408988	0.838	0.732	6.7858e-11	0	Bcl11a
8.15991e-15	-0.252488	0.232	0.435	9.80576e-11	0	Rpa3
8.82534e-15	-0.307025	0.855	0.917	1.06054e-10	0	Snrpg
1.05106e-14	0.36906	0.768	0.625	1.26305e-10	0	Unc93b1
1.06258e-14	-0.326505	0.715	0.803	1.2769e-10	0	Cdk2ap1
1.0968e-14	-0.287293	0.151	0.321	1.31802e-10	0	Lyar
1.15567e-14	0.497031	0.475	0.319	1.38877e-10	0	Lmo2
1.29434e-14	0.372409	0.771	0.624	1.5554e-10	0	Siglecg
1.3156e-14	-0.306479	0.189	0.362	1.58096e-10	0	Nde1
1.34788e-14	-0.255624	0.159	0.332	1.61975e-10	0	Nup85
1.52878e-14	0.359138	0.347	0.193	1.83713e-10	0	Lta
1.90079e-14	0.327328	0.992	0.979	2.28418e-10	0	Ptprc
2.03706e-14	0.365437	0.741	0.616	2.44793e-10	0	Sema4d
2.16999e-14	-0.337868	0.746	0.83	2.60767e-10	0	Azin1
2.32743e-14	-0.279554	0.997	0.993	2.79687e-10	0	Pou2af1
2.82336e-14	-0.263689	0.229	0.421	3.39283e-10	0	Rbl1
3.32061e-14	-0.336136	0.372	0.545	3.99038e-10	0	Hat1
4.27406e-14	-0.309149	0.858	0.893	5.13614e-10	0	Snrpb
4.61222e-14	-0.275168	0.172	0.346	5.5425e-10	0	Atad5
4.88886e-14	-0.351919	0.23	0.41	5.87494e-10	0	Sft2d2
5.46976e-14	0.258084	1	1	6.57301e-10	0	H2-Eb1
5.56473e-14	0.401283	0.533	0.362	6.68713e-10	0	Cd83
5.62006e-14	0.429202	0.893	0.779	6.75363e-10	0	Basp1
7.96016e-14	-0.429897	0.099	0.244	9.56572e-10	0	Asns
8.39396e-14	-0.297585	0.349	0.538	1.0087e-09	0	Anapc11
8.97505e-14	-0.337397	0.356	0.528	1.07853e-09	0	Tipin
9.16691e-14	-0.338394	0.595	0.713	1.10159e-09	0	Dek
1.26856e-13	-0.347682	0.45	0.618	1.52443e-09	0	Lig1
1.34012e-13	0.431409	0.543	0.401	1.61043e-09	0	Helz2
1.37387e-13	-0.258623	0.194	0.369	1.65099e-09	0	Nup205
1.94141e-13	-0.281109	0.2	0.374	2.333e-09	0	Eif1ad
1.94325e-13	-0.3261	0.606	0.732	2.3352e-09	0	Chchd10
2.13248e-13	-0.316998	0.53	0.675	2.5626e-09	0	Ddx39
2.40874e-13	-0.312005	0.872	0.906	2.89458e-09	0	Nme2
2.60002e-13	0.362116	0.937	0.859	3.12444e-09	0	H2-DMa
2.72174e-13	-0.299602	0.372	0.542	3.27071e-09	0	Impdh2
3.36837e-13	-0.316625	0.388	0.554	4.04777e-09	0	Magoh
3.44268e-13	-0.26215	0.156	0.314	4.13707e-09	0	Rhno1
3.4596e-13	0.3618	0.76	0.643	4.15741e-09	0	Hmha1
3.53313e-13	-0.262732	0.956	0.97	4.24576e-09	0	Hnrnpu
3.5678e-13	-0.326773	0.456	0.612	4.28743e-09	0	Whsc1
3.78599e-13	0.268291	0.997	0.991	4.54963e-09	0	Ptprcap
3.91202e-13	-0.292613	0.279	0.454	4.70108e-09	0	Uchl5
4.02746e-13	-0.266708	0.954	0.973	4.8398e-09	0	Srsf3
5.1278e-13	0.480684	0.424	0.288	6.16208e-09	0	Pld4
5.43608e-13	0.276582	0.989	0.965	6.53254e-09	0	Kcnq1ot1
7.39957e-13	-0.2868	0.188	0.347	8.89207e-09	0	Ddt
7.95256e-13	-0.276249	0.948	0.972	9.55659e-09	0	Pkm
9.1223e-13	0.416917	0.711	0.6	1.09623e-08	0	Foxp1
1.22118e-12	-0.260911	0.254	0.427	1.46749e-08	0	Snrnp25
1.88845e-12	-0.301614	0.267	0.44	2.26935e-08	0	Atad2
2.00212e-12	-0.26572	0.15	0.301	2.40595e-08	0	Ccrl1
2.08849e-12	-0.308272	0.164	0.316	2.50973e-08	0	Reep4
2.29203e-12	-0.25927	0.251	0.429	2.75433e-08	0	Rnaseh2b
2.2969e-12	0.325816	0.749	0.626	2.76018e-08	0	Dbnl
2.81813e-12	0.268078	0.997	0.99	3.38655e-08	0	Laptm5
2.88427e-12	-0.250313	0.967	0.985	3.46602e-08	0	Atp5g3
2.90768e-12	0.334643	0.571	0.431	3.49416e-08	0	Gimap6
3.05388e-12	-0.280266	0.527	0.676	3.66984e-08	0	Xpo1
3.77638e-12	0.374208	0.631	0.494	4.53808e-08	0	Ciita
4.22691e-12	0.360549	0.785	0.654	5.07948e-08	0	Myo1g
4.65815e-12	-0.250241	0.137	0.286	5.59769e-08	0	C230052I12Rik
4.85407e-12	0.251292	1	1	5.83313e-08	0	H2-Aa
5.06096e-12	-0.25453	0.828	0.898	6.08176e-08	0	Sod1
6.81347e-12	0.335253	0.85	0.764	8.18775e-08	0	Ptk2b
6.88184e-12	0.33684	0.765	0.636	8.26991e-08	0	Btla
7.77088e-12	-0.26087	0.989	0.981	9.33826e-08	0	Eef1g
7.90446e-12	-0.339855	0.311	0.46	9.49879e-08	0	Brd8
8.78256e-12	-0.311335	0.42	0.56	1.0554e-07	0	Sae1
8.83168e-12	-0.255195	0.379	0.547	1.0613e-07	0	Mrpl51
8.83462e-12	-0.265412	0.536	0.677	1.06166e-07	0	Snrpc
1.0049e-11	-0.302696	0.448	0.583	1.20759e-07	0	Stip1
1.12925e-11	-0.337778	0.543	0.665	1.35702e-07	0	Usp1
1.18405e-11	0.312608	0.726	0.585	1.42287e-07	0	Napsa
1.31565e-11	0.268237	0.997	0.996	1.58102e-07	0	Sh3bgrl3
1.38727e-11	-0.286593	0.662	0.742	1.66709e-07	0	Gtf2a2
1.44538e-11	-0.26221	0.215	0.374	1.73692e-07	0	BC035044
1.57444e-11	0.363132	0.675	0.554	1.892e-07	0	Lbh
1.80511e-11	-0.253647	0.271	0.437	2.1692e-07	0	Naa38
2.12188e-11	0.275922	0.858	0.741	2.54987e-07	0	Ctss
2.22196e-11	0.338186	0.874	0.778	2.67013e-07	0	D4Wsu53e
2.26795e-11	-0.295073	0.82	0.859	2.72539e-07	0	Rbbp4
2.47625e-11	-0.256252	0.237	0.397	2.97571e-07	0	Vrk1
2.59713e-11	-0.311933	0.273	0.434	3.12097e-07	0	Fzr1
2.76752e-11	-0.251903	0.689	0.789	3.32573e-07	0	Hint1
3.27053e-11	-0.28982	0.345	0.513	3.93019e-07	0	Fkbp4
3.86715e-11	-0.391159	0.853	0.905	4.64715e-07	0	Hspe1
4.41786e-11	0.337768	0.779	0.659	5.30895e-07	0	Blk
4.44077e-11	-0.290831	0.317	0.475	5.33648e-07	0	Acsl5
4.55383e-11	0.312261	0.88	0.756	5.47234e-07	0	Foxo1
5.77092e-11	-0.266498	0.14	0.276	6.93492e-07	0	Ccng2
5.95614e-11	0.344518	0.91	0.849	7.15749e-07	0	Sipa1
6.66317e-11	0.301958	0.779	0.667	8.00714e-07	0	Ppdpf
9.8292e-11	0.302879	0.811	0.687	1.18118e-06	0	Fermt3
1.02322e-10	-0.368187	0.544	0.646	1.2296e-06	0	Bub3
1.20919e-10	-1.73782	0.95	0.885	1.45309e-06	0	Gm10845
1.4814e-10	0.284166	0.852	0.723	1.7802e-06	0	Mll1
1.53115e-10	0.316723	0.883	0.787	1.83999e-06	0	Jak1
1.70144e-10	0.394971	0.418	0.302	2.04462e-06	0	Cd86
1.9107e-10	-0.257334	0.696	0.789	2.29609e-06	0	Mapre1
2.15504e-10	0.311601	0.774	0.654	2.58972e-06	0	Tmem131
2.33702e-10	-0.370961	0.136	0.264	2.80839e-06	0	Ybey
2.5538e-10	0.298747	0.849	0.745	3.0689e-06	0	Bcl6
2.85913e-10	0.281222	0.869	0.771	3.43582e-06	0	Zfp36l1
2.90028e-10	0.330203	0.426	0.302	3.48527e-06	0	Il4ra
2.9227e-10	-0.279316	0.292	0.444	3.5122e-06	0	Hp1bp3
3.15076e-10	0.27361	0.915	0.855	3.78627e-06	0	Plekha2
4.23424e-10	0.317254	0.58	0.461	5.08829e-06	0	Arhgap30
4.54786e-10	0.304951	0.931	0.886	5.46517e-06	0	Cox7a2l
4.7042e-10	-0.257247	0.306	0.466	5.65303e-06	0	Prim1
5.49985e-10	0.353194	0.498	0.376	6.60917e-06	0	Gsn
5.9878e-10	-0.274218	0.317	0.462	7.19554e-06	0	Med30
7.28582e-10	-0.302606	0.356	0.506	8.75537e-06	0	Hspd1
1.00148e-09	0.290915	0.899	0.804	1.20348e-05	0	H2-DMb1
1.09988e-09	0.288276	0.719	0.609	1.32172e-05	0	1700021K19Rik
1.26526e-09	-0.347792	0.432	0.562	1.52047e-05	0	Lmo4
1.40706e-09	-0.285181	0.901	0.931	1.69087e-05	0	Vpreb3
1.41607e-09	-0.2991	0.617	0.711	1.70169e-05	0	Ptges3
1.41937e-09	-0.31624	0.661	0.731	1.70566e-05	0	Suz12
1.60665e-09	-0.259239	0.604	0.702	1.93072e-05	0	Smc1a
2.27313e-09	-0.535351	0.803	0.835	2.73162e-05	0	Arl6ip1
2.31468e-09	0.347982	0.525	0.421	2.78155e-05	0	Lat2
2.36971e-09	0.286568	0.678	0.563	2.84768e-05	0	Dock8
2.70458e-09	0.270625	0.856	0.764	3.25009e-05	0	Ablim1
2.87405e-09	-0.251166	0.331	0.469	3.45374e-05	0	Fbl
2.9306e-09	0.302745	0.872	0.753	3.52171e-05	0	Syk
3.41273e-09	0.323665	0.713	0.62	4.10108e-05	0	Macf1
3.49201e-09	-0.295793	0.629	0.711	4.19635e-05	0	Tpi1
3.49512e-09	0.308132	0.702	0.579	4.20008e-05	0	Hpse
3.72137e-09	0.26175	0.828	0.733	4.47196e-05	0	Ctsh
3.74349e-09	0.268779	0.89	0.791	4.49855e-05	0	Pold4
6.571e-09	-0.28356	0.961	0.946	7.89638e-05	0	Mbd2
6.67624e-09	0.298428	0.382	0.269	8.02284e-05	0	Tgfbr2
8.4836e-09	0.339027	0.393	0.279	0.000101947	0	Ncf1
1.01792e-08	0.278018	0.961	0.945	0.000122323	0	Ptpn6
1.24335e-08	-0.267498	0.677	0.751	0.000149413	0	Dnmt1
1.24644e-08	-0.268566	0.401	0.521	0.000149785	0	Gspt1
1.31797e-08	-0.269468	0.161	0.279	0.00015838	0	Gatm
1.79636e-08	0.273491	0.965	0.907	0.000215868	0	Aicda
1.81024e-08	-0.257302	0.325	0.463	0.000217536	0	Elavl1
1.92267e-08	0.307394	0.333	0.225	0.000231047	0	Gimap8
2.48426e-08	0.268379	0.336	0.226	0.000298534	0	AB124611
2.58305e-08	0.261529	0.705	0.608	0.000310405	0	Sept1
3.08253e-08	-0.29402	0.74	0.796	0.000370428	0	Shmt2
3.13163e-08	-0.357015	0.899	0.885	0.000376328	0	8430410A17Rik
4.34151e-08	0.252061	0.808	0.697	0.000521719	0	Sp110
4.56407e-08	-0.294906	0.94	0.921	0.000548464	0	Ldha
4.57518e-08	0.270835	0.934	0.893	0.000549799	0	Spib
4.73465e-08	0.285877	0.491	0.382	0.000568963	0	Ypel3
5.44153e-08	0.264701	0.808	0.707	0.000653909	0	Gga2
6.10476e-08	-0.285462	0.35	0.485	0.000733609	0	Hsp90b1
6.15008e-08	0.316673	0.582	0.504	0.000739055	0	Myo1c
6.37126e-08	0.309292	0.733	0.632	0.000765635	0	Tmem123
6.74333e-08	0.290386	0.547	0.46	0.000810346	0	Vasp
8.34101e-08	0.290291	0.748	0.657	0.00100234	0	Jund
8.64381e-08	0.306737	0.431	0.336	0.00103873	0	Irf5
9.2557e-08	0.295463	0.92	0.847	0.00111226	0	Stt3b
9.84162e-08	0.274254	0.962	0.896	0.00118267	0	Malat1
1.09526e-07	-0.33445	0.751	0.766	0.00131617	0	Smarca4
1.39146e-07	0.292791	0.464	0.367	0.00167211	0	Arhgap25
1.50323e-07	0.263122	0.882	0.79	0.00180644	0	Stk17b
1.53309e-07	0.277148	0.579	0.482	0.00184231	0	Arhgap4
1.62228e-07	0.257859	0.975	0.944	0.00194949	0	Irf8
1.71128e-07	0.281519	0.623	0.539	0.00205645	0	Nckap1l
2.1458e-07	0.313992	0.587	0.511	0.00257861	0	Sqstm1
2.22964e-07	0.273738	0.56	0.472	0.00267936	0	Gpsm3
2.41479e-07	0.256072	0.735	0.653	0.00290185	0	Coro1b
3.94507e-07	-0.26519	0.763	0.798	0.00474079	0	Nme1
5.51433e-07	0.312073	0.527	0.436	0.00662657	0	Rgs2
5.77211e-07	0.268004	0.554	0.456	0.00693635	0	Gimap1
1.03105e-06	0.286076	0.525	0.429	0.0123902	0	H2-Oa
1.04417e-06	-0.267969	0.763	0.788	0.0125477	0	Gcsam
1.32554e-06	0.257121	0.735	0.652	0.015929	0	Lpxn
1.93986e-06	0.26087	0.265	0.181	0.0233113	0	Syne1
2.11229e-06	0.26261	0.483	0.398	0.0253833	0	Pxk
3.20014e-06	0.292461	0.483	0.399	0.0384561	0	Ncf2
3.77361e-06	-0.257664	0.672	0.718	0.0453475	0	Nop56
3.95101e-06	0.260345	0.584	0.502	0.0474792	0	Pitpnc1
5.38996e-06	0.276697	0.442	0.365	0.0647712	0	Rraga
6.54456e-06	0.251156	0.634	0.563	0.0786459	0	Bzw2
6.87237e-06	0.257165	0.194	0.122	0.0825853	0	Tnf
7.71808e-06	0.257648	0.856	0.789	0.0927481	0	Capns1
8.66358e-06	0.292218	0.442	0.367	0.10411	0	Il21r
9.16757e-06	0.276359	0.584	0.534	0.110167	0	Rcsd1
1.29655e-05	0.262493	0.379	0.294	0.155806	0	Srpk3
2.62527e-05	0.259466	0.681	0.588	0.315479	0	Ifi30
3.73702e-05	0.254177	0.603	0.515	0.449078	0	Clk1
4.19487e-05	0.262535	0.396	0.33	0.504098	0	Man2b1
5.86343e-05	0.261529	0.626	0.562	0.704608	0	Itgb2
8.0574e-05	0.257858	0.369	0.297	0.968257	0	Zbtb20
0.000181254	0.297497	0.372	0.307	1	0	Rhof
0.000291743	0.258466	0.366	0.311	1	0	Eif2ak3
0.000774454	0.292483	0.374	0.319	1	0	Dhx40
0.000818712	0.286701	0.372	0.323	1	0	Ankrd12
0.00113305	0.254043	0.342	0.29	1	0	Cbfa2t3
2.72118e-49	0.64702	0.996	0.95	3.27004e-45	1	Hmgb2
1.00437e-47	-0.516744	1	1	1.20695e-43	1	Cd74
4.01649e-41	0.851099	0.886	0.681	4.82662e-37	1	Tubb4b
1.02598e-38	0.523877	1	0.961	1.23293e-34	1	H2afz
1.1255e-37	0.692863	0.811	0.525	1.35252e-33	1	Ccnb2
7.95593e-36	0.447873	1	0.997	9.56064e-32	1	Ptma
1.35321e-35	-0.533677	0.987	0.998	1.62615e-31	1	Cd79b
5.79992e-35	0.702117	0.759	0.478	6.96976e-31	1	Cenpa
1.76538e-33	0.531308	1	0.994	2.12145e-29	1	Eif5a
1.5573e-32	0.45545	0.998	0.972	1.8714e-28	1	Ran
1.58831e-32	0.737924	0.452	0.191	1.90867e-28	1	Cdc20
1.04142e-31	-0.804142	0.853	0.944	1.25148e-27	1	Malat1
1.32418e-31	-0.703004	0.814	0.92	1.59127e-27	1	Cd22
1.51271e-31	0.533667	0.533	0.233	1.81782e-27	1	Ccnb1
4.00127e-31	0.411241	1	0.983	4.80833e-27	1	Hmgb1
4.74107e-30	-0.496198	0.98	0.995	5.69735e-26	1	Ms4a1
3.54972e-28	0.442038	0.993	0.938	4.2657e-24	1	Tuba1b
8.44098e-27	-0.468904	0.993	0.995	1.01435e-22	1	Cd19
1.899e-26	-0.429775	1	1	2.28203e-22	1	H2-Aa
2.59058e-26	0.416459	1	0.994	3.1131e-22	1	Cd24a
8.99698e-26	-0.384228	1	1	1.08117e-21	1	H2-Ab1
9.8001e-26	0.46239	0.982	0.952	1.17768e-21	1	Prdx1
1.08786e-25	0.645874	0.768	0.55	1.30729e-21	1	Cks2
5.16629e-25	0.483466	0.952	0.873	6.20833e-21	1	Snrpg
6.5246e-25	-0.622227	0.636	0.815	7.84061e-21	1	Pou2f2
1.40686e-24	0.396211	0.993	0.893	1.69062e-20	1	Stmn1
2.9137e-24	-0.494925	0.895	0.965	3.50139e-20	1	H2-Ob
6.93667e-24	0.472534	0.809	0.625	8.33579e-20	1	2700094K13Rik
1.59368e-23	0.594165	0.901	0.781	1.91512e-19	1	Mif
1.93357e-23	0.323155	1	0.998	2.32357e-19	1	Hnrnpa2b1
3.0648e-23	0.445222	0.649	0.392	3.68298e-19	1	Tuba1c
4.48346e-23	0.439112	0.827	0.626	5.38777e-19	1	Ube2s
4.678e-23	0.524448	0.765	0.579	5.62155e-19	1	Tuba1a
1.15442e-22	0.390672	0.965	0.796	1.38727e-18	1	2810417H13Rik
1.41243e-22	0.392897	0.998	1	1.69731e-18	1	Rps2
1.67533e-22	-0.475545	0.877	0.949	2.01324e-18	1	Ubc
6.13255e-22	0.369671	0.993	0.971	7.36949e-18	1	Tubb5
7.95908e-22	0.33415	1	0.994	9.56442e-18	1	Gapdh
8.2608e-22	0.401596	0.958	0.897	9.927e-18	1	Gpx1
9.61797e-22	0.424921	0.952	0.816	1.15579e-17	1	Anp32e
1.05741e-21	0.327905	1	0.992	1.27069e-17	1	Hmgn2
1.37059e-21	-0.534313	0.603	0.769	1.64704e-17	1	Hvcn1
2.56443e-21	-0.503066	0.952	0.982	3.08168e-17	1	Kcnq1ot1
2.95142e-21	0.505712	0.993	0.956	3.54672e-17	1	Hsp90aa1
4.91203e-21	-1.56493	0.862	0.925	5.90278e-17	1	Gm10845
1.18718e-20	-0.769873	0.588	0.737	1.42663e-16	1	Apoe
2.2765e-20	0.491005	0.441	0.222	2.73567e-16	1	Cdkn3
1.84118e-19	0.399785	0.947	0.874	2.21254e-15	1	Nme2
2.40639e-19	0.389294	0.934	0.814	2.89176e-15	1	Nucks1
2.69415e-19	0.365224	0.998	0.994	3.23756e-15	1	Ybx1
2.74919e-19	0.406812	0.717	0.464	3.3037e-15	1	Ccna2
3.66275e-19	0.543529	0.586	0.364	4.40153e-15	1	Tpx2
4.38539e-19	-0.480164	0.581	0.759	5.26993e-15	1	Chst3
6.20045e-19	-0.412116	0.971	0.988	7.45108e-15	1	Ptprc
8.78986e-19	0.465192	0.616	0.392	1.05628e-14	1	Cdca8
8.92263e-19	-0.444674	0.625	0.778	1.07223e-14	1	Sp110
2.93299e-18	-0.503889	0.833	0.893	3.52458e-14	1	Tnfrsf13c
5.01102e-18	0.351928	0.993	0.973	6.02174e-14	1	Atp5g3
6.83804e-18	-0.524122	0.632	0.769	8.21727e-14	1	Faim3
7.26514e-18	-0.392579	0.985	0.995	8.73052e-14	1	Cd37
7.70447e-18	0.387512	0.974	0.912	9.25846e-14	1	Banf1
1.43788e-17	-0.428313	0.811	0.893	1.72791e-13	1	Sipa1
1.66816e-17	-0.447032	0.697	0.814	2.00463e-13	1	Bcl6
2.33352e-17	0.353522	0.781	0.546	2.80419e-13	1	Cdca3
2.98592e-17	0.315278	1	0.987	3.58818e-13	1	Slc25a5
3.56845e-17	-1.46626	0.654	0.764	4.2882e-13	1	Gm19757
4.18771e-17	0.440671	0.796	0.645	5.03238e-13	1	Ranbp1
5.37739e-17	0.382338	0.647	0.422	6.462e-13	1	Birc5
6.15149e-17	0.471597	0.41	0.221	7.39224e-13	1	Nek2
1.14415e-16	0.463381	0.851	0.711	1.37493e-12	1	Dut
1.27732e-16	0.306865	0.998	0.968	1.53495e-12	1	Txn1
1.70948e-16	0.333562	0.873	0.661	2.05428e-12	1	Ncapd2
2.95907e-16	0.352687	0.866	0.762	3.55592e-12	1	Dbi
4.16819e-16	-0.459112	0.783	0.879	5.00892e-12	1	A630089N07Rik
4.5765e-16	-0.467051	0.849	0.935	5.49958e-12	1	Gm17821
5.53367e-16	0.430718	0.757	0.574	6.64981e-12	1	Mad2l1
8.87137e-16	0.361809	0.98	0.956	1.06607e-11	1	Srsf2
1.0245e-15	0.429364	0.849	0.723	1.23114e-11	1	Rad21
1.15371e-15	-0.478107	0.739	0.85	1.38642e-11	1	Basp1
1.1915e-15	0.332136	0.976	0.958	1.43183e-11	1	Pkm
1.45123e-15	0.495535	0.735	0.548	1.74394e-11	1	Rrm2
1.75359e-15	-0.402089	0.836	0.89	2.10729e-11	1	Rhoh
2.85024e-15	0.303902	0.993	0.939	3.42514e-11	1	Pcbp1
3.02324e-15	0.455839	0.95	0.92	3.63302e-11	1	Ldha
3.10056e-15	0.28417	0.993	0.99	3.72594e-11	1	Rpl14
3.47497e-15	-0.330008	0.123	0.314	4.17587e-11	1	Itpr2
4.18217e-15	0.372025	0.351	0.182	5.02572e-11	1	Kif20a
4.86226e-15	0.39439	0.785	0.638	5.84297e-11	1	Ptges3
7.76702e-15	0.341478	0.752	0.58	9.33363e-11	1	Snrpc
1.42258e-14	-0.403593	0.182	0.377	1.70951e-10	1	Srpk3
1.76931e-14	0.297874	0.996	0.972	2.12618e-10	1	Cox6a1
1.84747e-14	-0.384694	0.923	0.961	2.22011e-10	1	Ptpn6
1.97107e-14	-0.387315	0.467	0.645	2.36863e-10	1	Lbh
2.39121e-14	0.298394	0.792	0.598	2.87351e-10	1	Rrm1
2.42781e-14	0.278959	1	0.998	2.9175e-10	1	Ppia
2.79953e-14	0.380978	0.822	0.705	3.3642e-10	1	Hdgf
4.01606e-14	0.376101	0.607	0.433	4.8261e-10	1	Lsm3
4.27702e-14	0.347694	0.625	0.427	5.13969e-10	1	Cks1b
5.66654e-14	0.357103	0.91	0.831	6.80948e-10	1	Cox7b
6.31079e-14	-0.377481	0.689	0.8	7.58368e-10	1	Mll1
6.38422e-14	0.308828	0.998	0.999	7.67191e-10	1	mtNd3
7.3026e-14	0.266872	0.993	0.967	8.77554e-10	1	Chchd2
7.31111e-14	0.365849	0.314	0.159	8.78576e-10	1	Ckap2
8.09162e-14	-0.453165	0.419	0.589	9.7237e-10	1	Ciita
8.55923e-14	0.301594	1	0.984	1.02856e-09	1	Atp5b
9.01084e-14	0.344682	0.998	0.996	1.08283e-09	1	Npm1
1.12874e-13	-0.331121	1	1	1.35641e-09	1	mt-Rnr2
1.203e-13	0.415386	0.844	0.764	1.44564e-09	1	Nme1
1.46802e-13	-0.409384	0.186	0.373	1.76411e-09	1	Zbtb20
1.6397e-13	0.308599	0.393	0.221	1.97043e-09	1	Cenpw
1.89672e-13	0.336914	0.956	0.905	2.27928e-09	1	Cox6c
2.0354e-13	0.346179	0.908	0.775	2.44594e-09	1	Cycs
2.26739e-13	0.328651	0.934	0.861	2.72472e-09	1	Snrpb
2.5941e-13	-0.351219	0.969	0.988	3.11734e-09	1	H2-D1
2.59543e-13	0.266835	0.996	0.991	3.11893e-09	1	Hnrnpa3
2.61242e-13	-0.291864	0.989	0.994	3.13935e-09	1	Laptm5
2.62486e-13	-0.29332	1	1	3.15429e-09	1	H2-Eb1
3.20811e-13	0.333852	0.544	0.359	3.85519e-09	1	Idi1
3.23112e-13	0.373631	0.425	0.254	3.88283e-09	1	Hmmr
3.77918e-13	-0.412016	0.55	0.691	4.54144e-09	1	Macf1
4.68437e-13	0.28662	0.991	0.972	5.6292e-09	1	Cox8a
9.27452e-13	-0.326483	0.173	0.353	1.11452e-08	1	Slc50a1
1.7581e-12	0.373604	0.842	0.719	2.1127e-08	1	Pa2g4
1.76324e-12	-1.52187	0.614	0.698	2.11888e-08	1	A430078G23Rik
2.07139e-12	-0.334962	0.827	0.895	2.48919e-08	1	Plekha2
2.81001e-12	-0.414871	0.211	0.384	3.37679e-08	1	Pld4
3.68157e-12	0.305277	1	0.998	4.42414e-08	1	Hsp90ab1
3.82619e-12	0.336966	0.287	0.144	4.59794e-08	1	Aspm
5.01913e-12	0.299048	0.82	0.663	6.03149e-08	1	Psmb3
5.47516e-12	-0.374652	0.717	0.807	6.57949e-08	1	S1pr2
5.86178e-12	-0.793784	0.254	0.415	7.0441e-08	1	Gm11127
6.01151e-12	0.285903	0.923	0.862	7.22404e-08	1	Atp5j
6.12911e-12	-0.364128	0.577	0.715	7.36535e-08	1	Siglecg
9.30105e-12	-0.398676	0.272	0.438	1.11771e-07	1	Il21r
9.47221e-12	-0.332341	0.724	0.837	1.13828e-07	1	Zfp36l1
1.06171e-11	0.291389	0.526	0.333	1.27586e-07	1	Racgap1
1.06633e-11	-0.310937	0.2	0.367	1.28141e-07	1	Akap2
1.11993e-11	0.301919	0.724	0.583	1.34582e-07	1	Usmg5
1.33967e-11	-0.350329	0.719	0.831	1.60988e-07	1	Foxo1
1.77787e-11	-0.331955	0.765	0.849	2.13647e-07	1	Pold4
2.03031e-11	-0.365803	0.439	0.596	2.43982e-07	1	Fam134b
2.53709e-11	0.313728	0.649	0.498	3.04882e-07	1	Snrpd2
2.63053e-11	-0.32464	0.996	0.999	3.16111e-07	1	mtNd5
2.79532e-11	-0.45781	0.68	0.77	3.35913e-07	1	Ltb
2.8182e-11	0.28459	0.947	0.897	3.38663e-07	1	Erh
2.84765e-11	-0.331166	0.66	0.769	3.42202e-07	1	Cd81
2.86483e-11	-0.378839	0.34	0.509	3.44267e-07	1	H2-Oa
2.89348e-11	0.291178	0.796	0.646	3.4771e-07	1	Chchd10
2.90824e-11	-0.322725	0.77	0.864	3.49483e-07	1	H2-DMb1
3.00835e-11	0.329304	0.64	0.485	3.61513e-07	1	Polr2l
3.04338e-11	0.383365	0.362	0.215	3.65722e-07	1	C330027C09Rik
3.13684e-11	-0.380938	0.592	0.716	3.76955e-07	1	Btla
3.1618e-11	-0.599051	0.314	0.465	3.79953e-07	1	Cd83
3.54541e-11	0.298799	0.425	0.257	4.26052e-07	1	Plk1
4.16514e-11	0.33133	0.803	0.667	5.00525e-07	1	Dhfr
4.63424e-11	0.294639	0.662	0.511	5.56896e-07	1	Psmc1
4.65067e-11	0.354015	0.77	0.649	5.58871e-07	1	Tpi1
4.80958e-11	0.279079	0.991	0.981	5.77968e-07	1	Eef1g
5.27756e-11	0.30377	0.726	0.584	6.34205e-07	1	Ddx39
6.26664e-11	0.332274	0.908	0.833	7.53062e-07	1	Pgam1
6.3948e-11	-0.332547	0.193	0.352	7.68463e-07	1	Tgfbr2
7.25555e-11	0.338275	0.969	0.953	8.719e-07	1	Ncl
8.23735e-11	0.302353	0.844	0.728	9.89882e-07	1	Snrpd1
8.38188e-11	0.255889	0.974	0.935	1.00725e-06	1	Cox6b1
9.30037e-11	-0.385621	0.226	0.382	1.11763e-06	1	Ankrd12
9.4283e-11	-0.356817	0.305	0.463	1.133e-06	1	Baz2b
9.7531e-11	-0.317542	0.866	0.923	1.17203e-06	1	Spib
1.06994e-10	-0.406944	0.235	0.384	1.28574e-06	1	Cd86
1.07694e-10	0.300825	0.809	0.69	1.29416e-06	1	Taf9
1.35585e-10	0.346901	0.647	0.514	1.62932e-06	1	Vbp1
1.41933e-10	0.299378	0.836	0.723	1.70561e-06	1	2010107E04Rik
1.46333e-10	-0.406228	0.746	0.839	1.75848e-06	1	Cpne8
1.49594e-10	0.268942	0.978	0.968	1.79767e-06	1	Hnrnpab
1.63135e-10	-0.326457	0.996	0.997	1.9604e-06	1	Cd79a
1.72269e-10	-0.407411	0.259	0.418	2.07015e-06	1	Lmo2
1.73925e-10	0.289841	0.991	0.974	2.09006e-06	1	Set
1.74078e-10	0.339184	0.741	0.614	2.09189e-06	1	Cct6a
1.79363e-10	-0.310962	0.572	0.688	2.15541e-06	1	Eml4
2.00276e-10	-0.306719	0.772	0.862	2.40672e-06	1	Btg1
2.33102e-10	0.25124	0.998	0.993	2.80118e-06	1	Pou2af1
2.3628e-10	0.303047	0.818	0.729	2.83937e-06	1	Hint1
3.24111e-10	-0.309803	0.088	0.216	3.89484e-06	1	2010015L04Rik
3.25782e-10	-0.324499	0.737	0.816	3.91492e-06	1	Ptk2b
3.28058e-10	-0.288781	0.594	0.735	3.94228e-06	1	Tmem131
4.70389e-10	-0.334143	0.145	0.285	5.65267e-06	1	Slamf1
4.73148e-10	0.275328	0.958	0.91	5.68582e-06	1	Atp5e
4.76684e-10	0.289264	0.7	0.558	5.72831e-06	1	Nasp
4.89733e-10	-0.304928	0.974	0.978	5.88513e-06	1	Cnn2
4.94716e-10	-0.352377	0.513	0.638	5.945e-06	1	Dock8
5.83234e-10	-0.321714	0.147	0.287	7.00872e-06	1	Lta
6.62321e-10	-0.314375	0.568	0.691	7.95911e-06	1	Phip
6.74991e-10	0.294137	0.592	0.457	8.11137e-06	1	Magoh
7.41777e-10	-0.273233	0.373	0.539	8.91393e-06	1	Ero1lb
1.01896e-09	-0.490662	0.471	0.602	1.22449e-05	1	Fcer2a
1.05798e-09	-0.428288	0.116	0.244	1.27138e-05	1	Psg23
1.0971e-09	-0.378691	0.711	0.793	1.31838e-05	1	Bcl11a
1.11714e-09	0.26763	0.941	0.864	1.34246e-05	1	Snrpe
1.28515e-09	0.364668	0.399	0.269	1.54436e-05	1	Dbf4
1.37099e-09	0.328617	0.513	0.373	1.64752e-05	1	C1qbp
1.3894e-09	0.251739	0.857	0.745	1.66964e-05	1	Calm3
1.39514e-09	0.275242	0.5	0.344	1.67655e-05	1	Psmd7
1.43513e-09	0.303045	0.577	0.444	1.72459e-05	1	Impdh2
1.44899e-09	-0.268865	0.629	0.749	1.74126e-05	1	Mif4gd
1.62784e-09	-0.3468	0.432	0.568	1.95618e-05	1	Pitpnc1
1.65618e-09	0.275976	0.888	0.829	1.99023e-05	1	Eif4a1
1.72982e-09	0.293651	0.583	0.442	2.07873e-05	1	Ndufb6
1.73385e-09	-0.250715	0.967	0.984	2.08357e-05	1	Cd53
1.75012e-09	-0.265424	0.175	0.323	2.10312e-05	1	Zbtb4
1.83661e-09	-0.263547	0.156	0.294	2.20705e-05	1	Mast3
1.8614e-09	0.318377	0.814	0.716	2.23685e-05	1	Atp5k
1.88566e-09	-0.332838	0.836	0.887	2.26599e-05	1	Stt3b
2.01504e-09	-0.327802	0.399	0.537	2.42148e-05	1	Cxcr5
2.13632e-09	0.30975	0.559	0.413	2.56721e-05	1	Fkbp4
2.20538e-09	-0.277867	0.228	0.377	2.6502e-05	1	Ash1l
2.67222e-09	-0.323437	0.239	0.384	3.21121e-05	1	Atp8a1
2.91488e-09	0.292098	0.925	0.853	3.50281e-05	1	Sod1
2.96386e-09	-0.25652	0.114	0.243	3.56167e-05	1	Setbp1
3.26628e-09	-0.289295	0.607	0.715	3.92509e-05	1	Hmha1
4.99664e-09	0.322236	0.511	0.383	6.00446e-05	1	Acsl5
5.15812e-09	0.286789	0.818	0.739	6.19852e-05	1	Snrpf
5.18987e-09	-0.279087	0.138	0.27	6.23667e-05	1	Icosl
5.25617e-09	0.290925	0.932	0.883	6.31634e-05	1	Pgk1
5.59473e-09	0.357534	0.715	0.613	6.72319e-05	1	Ndufa12
5.68772e-09	0.3058	0.336	0.207	6.83493e-05	1	Dlgap5
5.69784e-09	-0.278647	0.928	0.968	6.84709e-05	1	Sypl
5.90691e-09	-0.386739	0.463	0.587	7.09833e-05	1	Slc38a2
6.33538e-09	-0.30248	0.254	0.393	7.61323e-05	1	H2-T23
6.41782e-09	-0.340285	0.559	0.664	7.7123e-05	1	Napsa
6.72473e-09	0.308505	0.721	0.615	8.08111e-05	1	Cox7a2
6.80107e-09	0.321512	0.445	0.299	8.17285e-05	1	Kif23
7.08119e-09	-0.319252	0.169	0.299	8.50947e-05	1	Gimap8
7.48399e-09	0.28515	0.379	0.24	8.99351e-05	1	Cep55
8.03202e-09	0.262908	0.7	0.578	9.65207e-05	1	Metap2
8.38866e-09	-0.349419	0.636	0.759	0.000100807	1	Shisa5
8.88889e-09	0.258386	0.781	0.689	0.000106818	1	Gtf2a2
8.90121e-09	0.348137	0.917	0.875	0.000106966	1	Hspe1
9.36302e-09	0.252546	0.89	0.848	0.000112515	1	Psmb4
9.39139e-09	0.270659	0.557	0.401	0.000112856	1	Lmnb1
1.06634e-08	-0.452149	0.379	0.504	0.000128142	1	Cr2
1.07031e-08	0.28747	0.45	0.304	0.000128619	1	Nuf2
1.12922e-08	-0.311624	0.849	0.901	0.000135698	1	H2-DMa
1.18072e-08	-0.330219	0.395	0.526	0.000141887	1	Gimap1
1.27622e-08	-0.274936	0.656	0.76	0.000153364	1	Fermt3
1.52244e-08	-0.292984	0.737	0.813	0.000182952	1	Eif4a2
1.5252e-08	0.327976	0.465	0.333	0.000183284	1	Fdps
1.53502e-08	0.263684	0.846	0.797	0.000184463	1	Atp5o
1.72926e-08	-0.273195	0.265	0.412	0.000207805	1	Synrg
1.80709e-08	-0.285584	0.91	0.935	0.000217158	1	Aicda
1.89215e-08	-0.279462	0.349	0.497	0.000227379	1	Abi3
1.98284e-08	-0.287439	0.599	0.706	0.000238278	1	Unc93b1
2.0453e-08	-0.252661	0.789	0.868	0.000245784	1	Ets1
2.0488e-08	0.295484	0.724	0.607	0.000246204	1	Eif1ax
2.10673e-08	0.265955	0.827	0.714	0.000253166	1	G3bp1
2.41167e-08	-0.323314	0.325	0.457	0.000289811	1	Ypel3
2.43483e-08	-0.32303	0.739	0.838	0.000292594	1	Bach2
2.74668e-08	0.254498	0.805	0.736	0.000330069	1	Atp5j2
2.75452e-08	-0.326987	0.39	0.515	0.000331011	1	Gimap6
2.79977e-08	-0.273371	0.23	0.365	0.000336448	1	Itpr3
2.83825e-08	-0.402634	0.57	0.67	0.000341072	1	Dusp2
3.11131e-08	0.304025	0.553	0.414	0.000373887	1	Hspd1
3.12603e-08	-0.255133	0.143	0.267	0.000375654	1	Efnb1
3.66258e-08	-0.301638	0.43	0.549	0.000440133	1	Arhgap4
3.94524e-08	-0.317865	0.36	0.486	0.0004741	1	Helz2
4.15978e-08	-0.291218	0.695	0.768	0.000499881	1	Syvn1
4.33821e-08	-0.2685	0.746	0.816	0.000521323	1	Ablim1
4.78212e-08	0.263537	0.605	0.481	0.000574668	1	Ahcy
5.15269e-08	-0.272312	0.518	0.634	0.000619199	1	Rftn1
5.37565e-08	-0.294044	0.283	0.418	0.000645991	1	Clcn3
6.22941e-08	0.255403	0.634	0.503	0.000748588	1	Timm23
6.50469e-08	-0.344823	0.518	0.617	0.000781669	1	Mycbp2
6.5522e-08	0.303532	0.68	0.588	0.000787378	1	Atp5g1
7.14142e-08	-0.339015	0.23	0.353	0.000858184	1	Ncf1
7.5018e-08	0.278426	0.265	0.158	0.000901491	1	Knstrn
7.80193e-08	0.271551	0.884	0.816	0.000937558	1	Rpl31
8.02795e-08	-0.413529	0.259	0.388	0.000964719	1	Nfkbia
8.18974e-08	-0.25675	0.219	0.349	0.000984161	1	Tnrc6b
9.15387e-08	-0.306602	0.327	0.449	0.00110002	1	Gmip
1.10941e-07	0.268206	0.781	0.708	0.00133318	1	Cct8
1.13835e-07	-0.259174	0.432	0.568	0.00136795	1	A630001G21Rik
1.17443e-07	0.263832	0.825	0.731	0.00141132	1	Dnaja1
1.22682e-07	-0.276454	0.605	0.682	0.00147427	1	Sema4d
1.55021e-07	-0.290995	0.322	0.456	0.00186289	1	Gsn
1.59885e-07	-0.254782	1	1	0.00192134	1	Rn45s
1.64884e-07	-0.256973	0.257	0.389	0.00198141	1	Man2b1
1.71289e-07	0.289746	0.314	0.202	0.00205839	1	C230052I12Rik
1.91027e-07	0.280244	0.542	0.418	0.00229557	1	Lsm5
2.04701e-07	0.29332	0.478	0.355	0.00245989	1	Hp1bp3
2.05354e-07	0.254483	0.849	0.734	0.00246774	1	Ndufa4
2.2178e-07	-0.283159	0.704	0.784	0.00266513	1	Erp44
2.42518e-07	-0.370665	0.555	0.646	0.00291434	1	Ifi30
2.58861e-07	-0.279877	0.239	0.355	0.00311073	1	Sorl1
2.69876e-07	-0.266665	0.364	0.486	0.0032431	1	Rbm5
2.75741e-07	-0.292877	0.41	0.522	0.00331358	1	Vasp
2.9265e-07	-0.257812	0.785	0.835	0.00351678	1	Ly86
2.93795e-07	0.255964	0.544	0.433	0.00353053	1	Pdap1
3.04792e-07	-0.294769	0.375	0.489	0.00366269	1	Lat2
3.52462e-07	-0.275558	0.287	0.401	0.00423554	1	Irf5
3.55972e-07	-0.272059	0.252	0.382	0.00427771	1	Cecr2
3.61136e-07	-0.3231	0.583	0.662	0.00433977	1	Foxp1
3.71889e-07	-0.288948	0.41	0.526	0.00446899	1	Pcmtd1
3.7698e-07	-0.268079	0.542	0.644	0.00453017	1	Zcchc11
4.14413e-07	-0.346024	0.471	0.582	0.00498	1	Rgs13
4.78535e-07	-0.274512	0.215	0.329	0.00575055	1	Lrch1
5.31282e-07	0.258845	0.686	0.589	0.00638442	1	Cacybp
5.54756e-07	-0.284574	0.441	0.551	0.0066665	1	Atrx
6.45778e-07	-0.286556	0.158	0.271	0.00776031	1	Lck
7.10365e-07	-0.299933	0.529	0.63	0.00853645	1	Bank1
7.57904e-07	-0.2877	0.3	0.418	0.00910774	1	Gm10785
8.00867e-07	-0.32472	0.603	0.673	0.00962402	1	Cdc25b
8.49217e-07	-0.306776	0.649	0.73	0.010205	1	Lpp
9.46365e-07	-0.257695	0.436	0.55	0.0113725	1	H2-Eb2
1.00894e-06	0.25048	0.715	0.6	0.0121244	1	Uqcrq
1.03178e-06	0.260574	0.388	0.276	0.0123989	1	Hmgb3
1.13335e-06	0.287773	0.491	0.384	0.0136194	1	Elavl1
1.14821e-06	-0.296049	0.421	0.52	0.0137981	1	Brwd1
1.15247e-06	-0.290463	0.471	0.574	0.0138493	1	Mll5
1.50825e-06	-0.281475	0.355	0.47	0.0181246	1	March1
1.54265e-06	0.267932	0.599	0.502	0.0185381	1	Swi5
1.626e-06	-0.276563	0.965	0.97	0.0195396	1	H2-K1
1.74728e-06	-0.262076	0.783	0.824	0.0209971	1	D4Wsu53e
1.89295e-06	-0.372078	0.691	0.748	0.0227476	1	Hspa5
2.24366e-06	-0.276648	0.98	0.986	0.0269621	1	Cd52
2.62191e-06	0.262288	0.805	0.734	0.0315075	1	Fkbp1a
2.81732e-06	-0.263112	0.248	0.361	0.0338557	1	Stat1
3.35965e-06	-0.257611	0.575	0.673	0.0403729	1	Grk4
3.62895e-06	-0.322357	0.708	0.742	0.0436092	1	Lax1
3.909e-06	-0.256201	0.535	0.627	0.0469744	1	Fcrl1
4.65744e-06	0.276649	0.498	0.396	0.0559685	1	Nhp2
4.83992e-06	-0.306839	0.737	0.801	0.0581613	1	Il2rg
4.92304e-06	-0.252551	0.91	0.931	0.0591602	1	Mcl1
5.53993e-06	-0.303969	0.64	0.68	0.0665733	1	Tmem123
6.35544e-06	0.251628	0.491	0.382	0.0763733	1	Hmgcs1
6.38378e-06	-0.267378	0.257	0.369	0.0767139	1	Dhx40
6.79782e-06	0.280917	0.805	0.745	0.0816894	1	Smarca4
6.99639e-06	-0.250935	0.386	0.493	0.0840756	1	Lmbrd1
9.26119e-06	-0.293201	0.401	0.494	0.111292	1	Rgs2
1.08645e-05	-0.258402	0.186	0.285	0.130559	1	E330033B04Rik
1.30846e-05	0.26684	0.59	0.503	0.157238	1	Ddx21
4.76603e-05	-0.333311	0.132	0.212	0.572734	1	Asns
6.41819e-05	-0.25805	0.41	0.493	0.771274	1	Eif4g3
7.47075e-05	-0.295066	0.623	0.671	0.89776	1	Wdr92
0.000301918	-0.25609	0.281	0.354	1	1	Mthfd2
0.000729468	-0.263139	0.706	0.737	1	1	Fcrla
0.00139681	-0.292534	0.811	0.827	1	1	Arl6ip1
4.67799e-166	3.22039	1	0.601	5.62154e-162	2	A430078G23Rik
1.63151e-161	2.21256	0.917	0.247	1.96059e-157	2	Gm11127
9.14051e-161	3.12515	1	0.887	1.09841e-156	2	Gm10845
3.44595e-159	3.02182	0.997	0.674	4.141e-155	2	Gm19757
2.10173e-110	1.24001	0.645	0.11	2.52564e-106	2	Psg23
3.6587e-71	0.799888	0.519	0.104	4.39666e-67	2	2010015L04Rik
7.26588e-71	1.04165	0.994	0.926	8.7314e-67	2	Zfp706
1.41008e-63	1.03633	0.509	0.117	1.6945e-59	2	Asns
1.44357e-47	0.911376	0.948	0.784	1.73474e-43	2	Cpne8
1.16585e-46	0.509906	0.321	0.054	1.401e-42	2	Dtwd2
4.65634e-41	0.62657	0.213	0.021	5.59552e-37	2	Slc25a21
6.73013e-36	0.461532	0.312	0.069	8.0876e-32	2	Rdh9
6.17951e-34	0.279314	0.198	0.024	7.42591e-30	2	Zfp575
9.33875e-30	0.834386	0.432	0.167	1.12224e-25	2	Ybey
1.49415e-28	0.388026	0.142	0.013	1.79552e-24	2	Rpl39l
7.16851e-28	0.545841	0.346	0.111	8.61439e-24	2	C130026I21Rik
7.75345e-28	0.39296	0.194	0.032	9.31732e-24	2	Gstt1
4.32725e-23	0.363751	0.34	0.118	5.20006e-19	2	Irak1bp1
4.67688e-23	0.32515	0.293	0.091	5.62021e-19	2	Bcat1
7.47708e-20	0.365661	0.108	0.012	8.9852e-16	2	Pet2
2.298e-19	0.57022	0.981	0.966	2.7615e-15	2	H2-K1
2.59106e-19	0.419247	1	0.999	3.11368e-15	2	B2m
3.7436e-19	0.29199	1	1	4.49868e-15	2	Rpl13a
1.79027e-18	0.541991	0.512	0.293	2.15137e-14	2	Mthfd2
3.49868e-18	-0.338853	0.997	1	4.20437e-14	2	Tmsb10
3.98687e-18	-0.367844	1	1	4.79102e-14	2	Gnas
1.09551e-17	-0.313328	1	1	1.31648e-13	2	H3f3a
1.0967e-17	-0.532725	0.435	0.673	1.31791e-13	2	Tuba1a
1.5286e-17	0.316057	0.997	1	1.83692e-13	2	Eif1
1.73815e-17	-0.547473	0.759	0.892	2.08873e-13	2	Calm2
5.13966e-17	-0.251524	1	1	6.17633e-13	2	Cfl1
1.82094e-16	-0.462928	0.88	0.968	2.18822e-12	2	Mbd2
3.81603e-16	-0.326012	0.991	0.999	4.58572e-12	2	Rbm3
4.10122e-16	-0.730246	0.596	0.767	4.92843e-12	2	Tubb4b
7.43392e-16	0.276167	0.179	0.05	8.93334e-12	2	Gnaz
1.59854e-15	0.425389	0.454	0.251	1.92096e-11	2	Ddt
4.43454e-15	0.483465	0.117	0.023	5.32898e-11	2	Ccnd2
4.6552e-15	0.42457	0.88	0.789	5.59416e-11	2	Gas5
5.46839e-15	-0.607457	0.657	0.832	6.57136e-11	2	Smc4
6.13896e-15	0.326275	0.306	0.131	7.37719e-11	2	Slc7a5
1.54211e-14	0.490046	0.843	0.773	1.85316e-10	2	Klhl6
1.8817e-14	0.45085	0.389	0.2	2.26124e-10	2	Gatm
2.37348e-14	0.505303	0.701	0.519	2.85221e-10	2	Rgs13
3.57851e-14	-0.420865	0.994	0.997	4.30029e-10	2	Cd79a
8.25572e-14	0.33316	0.386	0.198	9.9209e-10	2	AA388235
8.27173e-14	0.57882	0.827	0.763	9.94014e-10	2	Shmt2
9.66213e-14	0.479095	0.543	0.363	1.1611e-09	2	Phgdh
1.41938e-13	0.330881	0.37	0.191	1.70567e-09	2	Aldh18a1
1.66645e-13	-0.478944	0.435	0.648	2.00258e-09	2	Cdca3
1.69175e-13	-0.36679	0.985	0.998	2.03297e-09	2	Cd24a
2.65499e-13	0.339737	0.395	0.206	3.1905e-09	2	Havcr1
4.03127e-13	0.346368	0.352	0.181	4.84438e-09	2	Pck2
6.62433e-13	-0.702928	0.568	0.745	7.96046e-09	2	Top2a
6.71364e-13	0.395143	0.901	0.831	8.06778e-09	2	Eif2s2
7.31993e-13	0.61069	0.5	0.32	8.79636e-09	2	Nfkbia
1.54883e-12	-0.557544	0.299	0.497	1.86123e-08	2	Tuba1c
1.58596e-12	0.330919	0.617	0.43	1.90584e-08	2	Mrpl52
1.72003e-12	0.450893	0.599	0.425	2.06696e-08	2	Aars
1.87361e-12	-0.634054	0.383	0.565	2.25152e-08	2	Ccna2
3.19559e-12	-0.315972	0.997	0.996	3.84014e-08	2	Sh3bgrl3
3.50367e-12	-0.432527	0.537	0.711	4.21036e-08	2	Cst3
6.65841e-12	0.34521	0.333	0.169	8.00141e-08	2	Eif4ebp1
7.01174e-12	-0.429062	0.565	0.737	8.42601e-08	2	Snx2
9.41929e-12	0.285642	0.299	0.143	1.13192e-07	2	2310034O05Rik
1.02063e-11	0.391124	0.54	0.368	1.22649e-07	2	Clic4
1.02122e-11	-0.57945	0.235	0.42	1.2272e-07	2	Cenpe
1.04031e-11	-0.499267	0.435	0.635	1.25014e-07	2	Rrm2
1.52182e-11	-0.491267	0.182	0.374	1.82878e-07	2	Kif23
1.97431e-11	0.365942	0.997	0.998	2.37253e-07	2	Hspa8
2.23122e-11	-0.433666	0.503	0.683	2.68126e-07	2	Rrm1
2.34778e-11	-0.391057	0.08	0.248	2.82133e-07	2	Lgals9
3.11199e-11	-0.289421	0.997	0.999	3.73967e-07	2	Gnai2
3.2328e-11	0.264889	0.34	0.174	3.88486e-07	2	Phf11b
3.30467e-11	0.312136	0.454	0.273	3.97122e-07	2	Iars
3.41186e-11	-0.457869	0.713	0.834	4.10003e-07	2	Bach2
5.91386e-11	-0.421404	0.133	0.31	7.10669e-07	2	Cep55
8.50277e-11	-0.602384	0.38	0.571	1.02178e-06	2	Kpna2
9.31533e-11	-0.358539	0.728	0.845	1.11942e-06	2	Hn1
1.62929e-10	-0.259749	1	1	1.95791e-06	2	Ucp2
1.82828e-10	0.369376	0.948	0.872	2.19704e-06	2	Hspe1
2.37407e-10	-0.447011	0.343	0.514	2.85292e-06	2	Birc5
2.57536e-10	-0.369795	0.478	0.643	3.09481e-06	2	Smchd1
3.47047e-10	0.415407	0.383	0.227	4.17047e-06	2	Ptms
5.04187e-10	-0.469242	0.753	0.861	6.05881e-06	2	2810417H13Rik
6.79607e-10	0.312339	0.269	0.136	8.16683e-06	2	Gstt2
7.33517e-10	-0.331612	0.694	0.827	8.81468e-06	2	Pnp
8.06637e-10	0.415685	0.429	0.283	9.69336e-06	2	Sars
8.16717e-10	0.400756	0.991	0.983	9.81448e-06	2	Cd52
8.84691e-10	-0.368876	0.765	0.875	1.06313e-05	2	Cmpk1
8.98612e-10	0.275547	0.367	0.214	1.07986e-05	2	Sept11
1.67884e-09	-0.34105	0.099	0.253	2.01746e-05	2	Esco2
1.72289e-09	0.412668	0.991	0.97	2.0704e-05	2	Kcnq1ot1
1.76554e-09	0.298282	0.426	0.263	2.12165e-05	2	Snhg6
1.98542e-09	-0.283301	0.895	0.973	2.38588e-05	2	Clic1
2.22936e-09	0.505295	0.957	0.902	2.67902e-05	2	Gm17821
2.49544e-09	-0.286847	0.923	0.954	2.99878e-05	2	Ptbp3
2.60683e-09	0.292772	0.309	0.166	3.13262e-05	2	Dusp10
3.17351e-09	-0.382125	0.259	0.428	3.81361e-05	2	Smc2
3.27668e-09	-0.515414	0.25	0.404	3.93759e-05	2	Cdk1
4.41918e-09	-0.324233	0.457	0.637	5.31053e-05	2	Trim59
4.59429e-09	-0.403975	0.148	0.304	5.52096e-05	2	Ckap2l
4.87072e-09	-0.460578	0.938	0.956	5.85314e-05	2	Tuba1b
5.18914e-09	0.254693	0.41	0.25	6.23579e-05	2	Mars
6.19067e-09	-0.312027	0.707	0.839	7.43932e-05	2	Capns1
6.4124e-09	-0.354496	0.417	0.591	7.70579e-05	2	Prkacb
6.72303e-09	-0.287887	0.83	0.932	8.07907e-05	2	Gpx1
7.89784e-09	-0.420017	0.176	0.325	9.49083e-05	2	Kif11
8.58476e-09	0.268209	0.401	0.249	0.000103163	2	Reep3
1.16479e-08	0.338552	0.383	0.239	0.000139973	2	Nfkb2
1.31493e-08	0.380915	0.519	0.393	0.000158015	2	Nars
1.3713e-08	-0.425979	0.287	0.44	0.000164789	2	Hmgcs1
1.60503e-08	-0.367278	0.602	0.744	0.000192877	2	Ncapd2
1.69574e-08	-0.319782	0.373	0.544	0.000203777	2	Gmfg
1.7065e-08	-0.297498	0.889	0.929	0.00020507	2	Mtpn
1.72357e-08	-0.260539	0.907	0.971	0.000207122	2	Hnrnpd
1.91135e-08	0.351536	0.355	0.216	0.000229687	2	Aplf
2.30467e-08	-0.267692	0.87	0.949	0.000276952	2	Trp53i11
2.62861e-08	-0.34303	0.645	0.787	0.00031588	2	Smarca4
2.7195e-08	-0.552773	0.188	0.321	0.000326802	2	Nusap1
2.74982e-08	0.32163	0.636	0.512	0.000330446	2	2410006H16Rik
2.7588e-08	0.315274	1	0.996	0.000331525	2	Npm1
3.18114e-08	-0.428112	0.485	0.636	0.000382278	2	Cks2
3.50303e-08	-0.455931	0.204	0.348	0.000420959	2	Prc1
3.77473e-08	0.362308	0.46	0.326	0.000453609	2	Tars
4.52641e-08	-0.474264	0.188	0.328	0.000543938	2	Plk1
4.74798e-08	0.290314	0.994	0.981	0.000570565	2	H2-D1
5.0739e-08	-0.404884	0.29	0.453	0.00060973	2	Tpx2
5.50788e-08	-0.310919	0.62	0.757	0.000661883	2	Dnajc9
5.55395e-08	-0.305886	0.407	0.567	0.000667418	2	Tpd52
6.6081e-08	0.253856	0.401	0.252	0.000794095	2	Vmn1r65
6.87853e-08	0.423661	0.765	0.706	0.000826592	2	Cybb
7.92652e-08	-0.485758	0.417	0.565	0.00095253	2	H2afx
7.96065e-08	0.355797	0.664	0.529	0.000956632	2	Slc38a2
8.12901e-08	0.292745	0.355	0.215	0.000976863	2	Lck
9.48925e-08	0.254717	0.318	0.186	0.00114032	2	Lars
1.10423e-07	0.28538	0.454	0.303	0.00132695	2	Stat1
1.19941e-07	0.433546	0.889	0.845	0.00144133	2	A630089N07Rik
1.21208e-07	-0.301214	0.799	0.911	0.00145655	2	8430410A17Rik
1.22167e-07	0.318457	0.46	0.319	0.00146808	2	Slc7a1
1.29882e-07	0.578419	0.741	0.687	0.00156079	2	Apoe
1.43489e-07	-0.30525	0.944	0.966	0.0017243	2	Hmgb2
1.48866e-07	-0.293273	0.738	0.85	0.00178892	2	Arpc3
1.50943e-07	-0.256529	0.67	0.794	0.00181388	2	Mknk2
1.6919e-07	-0.388998	0.111	0.241	0.00203316	2	Hbb-bh1
1.73321e-07	-0.314234	0.099	0.226	0.00208279	2	Mis18bp1
1.74825e-07	-0.287208	0.577	0.719	0.00210088	2	Etnk1
1.92675e-07	-0.374744	0.185	0.32	0.00231538	2	Aurkb
1.92758e-07	-0.307811	0.491	0.636	0.00231637	2	Bub3
2.18285e-07	-0.259578	0.164	0.305	0.00262313	2	Arhgap11a
2.30471e-07	-0.25273	0.481	0.64	0.00276957	2	Rab1
2.35605e-07	-0.29032	0.694	0.812	0.00283127	2	Dbi
2.40183e-07	-0.269566	0.145	0.278	0.00288628	2	Bub1b
2.75017e-07	-0.400631	0.231	0.368	0.00330488	2	Sc4mol
2.75409e-07	0.308513	0.75	0.71	0.00330959	2	Odc1
3.10202e-07	-0.342273	0.336	0.475	0.0037277	2	Tacc3
3.32709e-07	0.271814	0.33	0.203	0.00399816	2	Pla2g12a
3.40356e-07	-0.332065	0.423	0.553	0.00409006	2	Cat
3.43139e-07	-0.27581	0.602	0.749	0.0041235	2	Taf9
3.72423e-07	0.251671	0.34	0.211	0.00447541	2	Gpcpd1
3.99242e-07	-0.255531	0.185	0.33	0.0047977	2	Pik3cg
4.02297e-07	-0.262278	0.117	0.243	0.0048344	2	Shcbp1
4.09041e-07	-0.252142	0.642	0.77	0.00491544	2	Myh9
4.28065e-07	0.386366	0.21	0.11	0.00514405	2	Fscn1
4.77887e-07	-0.34182	0.454	0.594	0.00574276	2	Pyhin1
4.84371e-07	0.263376	0.41	0.275	0.00582069	2	Zfp71-rs1
5.28573e-07	0.260529	0.33	0.208	0.00635186	2	Hax1
5.30512e-07	-0.295895	0.185	0.321	0.00637516	2	Ncapg2
6.22171e-07	0.260069	0.997	0.999	0.00747663	2	Hsp90ab1
6.33933e-07	-0.30787	0.503	0.65	0.00761797	2	Mad2l1
7.42575e-07	-0.493625	0.759	0.838	0.00892353	2	Arl6ip1
7.70229e-07	-0.277417	0.71	0.831	0.00925584	2	Lbr
8.26676e-07	-0.320568	0.531	0.683	0.00993417	2	Cdc25b
8.79488e-07	0.309653	0.457	0.327	0.0105688	2	Slc3a2
8.85234e-07	-0.300586	0.478	0.632	0.0106379	2	Bank1
9.25293e-07	0.306201	0.565	0.47	0.0111192	2	Gars
9.664e-07	-0.304528	0.667	0.777	0.0116132	2	Rad21
1.04159e-06	-0.296155	0.725	0.847	0.0125168	2	Stk17b
1.18296e-06	-0.265977	0.139	0.266	0.0142157	2	Sqle
1.22706e-06	-0.265697	0.346	0.5	0.0147456	2	Nsmce1
1.38864e-06	-0.254943	0.469	0.632	0.0166873	2	Rps6kb1
1.40083e-06	-0.262209	0.407	0.56	0.0168338	2	Mtmr14
1.61376e-06	-0.344707	0.201	0.333	0.0193926	2	Stil
1.9419e-06	-0.25562	0.84	0.909	0.0233359	2	Pgk1
2.07195e-06	-0.266991	0.775	0.869	0.0248986	2	Anp32e
2.28506e-06	-0.254945	0.488	0.65	0.0274595	2	Chp1
2.30654e-06	-0.263022	0.806	0.895	0.0277177	2	Ccdc50
2.41578e-06	-0.294098	0.367	0.512	0.0290304	2	Vim
2.58408e-06	-0.276784	0.164	0.283	0.0310529	2	Ncapg
3.08819e-06	-0.390819	0.784	0.889	0.0371108	2	Mki67
3.67766e-06	0.33362	0.327	0.211	0.0441944	2	Srm
4.02837e-06	-0.332893	0.346	0.476	0.0484089	2	Cdca8
4.09483e-06	-0.323044	0.278	0.409	0.0492076	2	Racgap1
4.53059e-06	-0.257327	0.451	0.575	0.0544441	2	Stx7
5.23554e-06	-0.272033	0.108	0.217	0.0629155	2	Neil3
5.83896e-06	-0.320772	0.315	0.444	0.0701667	2	Scd2
5.93842e-06	0.298508	0.281	0.181	0.0713619	2	Gnl3
6.23033e-06	-0.396238	0.216	0.335	0.0748698	2	Ccnb1
6.50114e-06	-0.335222	0.247	0.365	0.0781242	2	Nuf2
8.76828e-06	-0.267105	0.605	0.728	0.105368	2	Suz12
9.08467e-06	-0.284182	0.185	0.295	0.10917	2	Kif15
1.04197e-05	-0.257945	0.182	0.299	0.125214	2	Spag5
1.04438e-05	-0.288656	0.17	0.281	0.125503	2	Kif4
1.09119e-05	-0.263456	0.497	0.618	0.131129	2	Asf1b
1.52641e-05	-0.338766	0.247	0.352	0.183428	2	Incenp
1.54082e-05	-0.261878	0.562	0.682	0.185161	2	Cpsf2
2.01492e-05	-0.25991	0.488	0.597	0.242133	2	Ctcf
2.17009e-05	-0.306478	0.179	0.288	0.26078	2	Spc25
2.29825e-05	-0.316889	0.96	0.981	0.27618	2	Tubb5
2.46085e-05	0.270573	0.302	0.198	0.29572	2	Ifi47
2.62976e-05	-0.283167	0.586	0.7	0.316018	2	Ube2s
3.89044e-05	-0.322378	0.457	0.575	0.467514	2	Cenpa
4.86117e-05	0.310478	0.522	0.434	0.584167	2	Lipc
6.85747e-05	-0.270027	0.108	0.199	0.824062	2	Aspm
0.000132235	0.275714	0.46	0.37	1	2	Gm10785
0.00025763	-0.257182	0.182	0.271	1	2	C330027C09Rik
0.000319821	-0.260682	0.272	0.362	1	2	Spc24
0.000370229	-0.484075	0.497	0.584	1	2	Ube2c
0.000409225	0.389691	0.488	0.41	1	2	Cd83
0.000497058	-0.251083	0.627	0.715	1	2	Apobec1
0.000660114	0.254455	0.747	0.729	1	2	Faim3
0.000868466	0.387198	0.639	0.638	1	2	Psat1
0.00118048	0.256668	0.608	0.537	1	2	Vmn2r55
0.00173135	0.262511	0.83	0.809	1	2	Mif
0.00393825	-0.319571	0.191	0.257	1	2	Cenpf
1.56266e-149	2.05024	1	0.649	1.87784e-145	3	Top2a
1.76093e-145	1.29671	0.862	0.17	2.11611e-141	3	Aurkb
3.06982e-143	1.51227	0.846	0.175	3.689e-139	3	Nusap1
4.2369e-136	1.26726	0.849	0.176	5.09148e-132	3	Kif11
9.06784e-127	1.46308	0.897	0.26	1.08968e-122	3	Cdk1
3.62227e-115	1.22165	0.836	0.221	4.35288e-111	3	Incenp
2.46349e-114	0.98722	0.666	0.103	2.96037e-110	3	Ccnf
4.41705e-114	0.897986	0.64	0.088	5.30797e-110	3	Mxd3
8.69225e-113	1.49622	1	0.84	1.04455e-108	3	Mki67
1.13476e-108	1.28814	0.807	0.214	1.36364e-104	3	Prc1
1.16793e-107	1.28063	1	0.942	1.4035e-103	3	Tuba1b
1.14257e-104	1.39621	0.997	0.756	1.37302e-100	3	Smc4
4.04814e-100	0.940826	0.691	0.135	4.86465e-96	3	Cdca2
2.04783e-99	1.09931	0.727	0.166	2.46088e-95	3	Spc25
2.50509e-96	1.31412	0.939	0.441	3.01036e-92	3	Ccna2
1.15079e-93	1.42923	0.91	0.455	1.3829e-89	3	H2afx
6.66173e-93	1.57777	0.904	0.454	8.0054e-89	3	Kpna2
4.66607e-92	1.29378	0.99	0.808	5.60722e-88	3	2810417H13Rik
9.15774e-92	0.894073	0.656	0.129	1.10049e-87	3	Esco2
1.68406e-87	0.866697	0.608	0.112	2.02373e-83	3	Mis18bp1
3.01133e-87	0.953021	0.778	0.225	3.61871e-83	3	Ncaph
5.14435e-87	0.971038	0.723	0.176	6.18196e-83	3	Ckap2l
7.85099e-87	1.04282	1	0.972	9.43453e-83	3	Tubb5
1.73894e-86	0.743495	0.64	0.127	2.08969e-82	3	Shcbp1
4.97988e-85	0.7677	0.582	0.105	5.98433e-81	3	Cdca5
2.4812e-83	1.09138	0.788	0.239	2.98165e-79	3	Kif23
3.85105e-82	1.09467	0.736	0.206	4.6278e-78	3	Plk1
1.89564e-81	0.922788	0.579	0.112	2.27799e-77	3	Neil3
2.82926e-81	0.693736	0.521	0.081	3.39993e-77	3	Ttk
2.88658e-81	0.747279	0.572	0.11	3.46881e-77	3	Foxm1
2.00771e-80	1.18106	0.81	0.291	2.41266e-76	3	Cenpe
1.30643e-78	0.736014	0.614	0.133	1.56993e-74	3	Ndc80
1.32271e-78	0.754931	0.55	0.1	1.5895e-74	3	Pbk
1.97213e-78	1.05468	0.987	0.84	2.36991e-74	3	Calm2
2.33458e-78	0.967698	0.826	0.302	2.80546e-74	3	Smc2
2.47771e-75	0.827594	0.637	0.154	2.97746e-71	3	Fbxo5
1.32057e-74	0.761853	0.608	0.139	1.58692e-70	3	Espl1
6.83207e-73	1.00573	0.968	0.662	8.2101e-69	3	Ncapd2
1.0298e-70	0.929735	0.762	0.25	1.23751e-66	3	Nuf2
6.40472e-70	0.843709	0.678	0.188	7.69656e-66	3	Cep55
2.4431e-69	1.01533	0.92	0.54	2.93588e-65	3	Cdca3
4.84056e-69	0.999142	0.701	0.222	5.8169e-65	3	Stil
1.24171e-67	0.885563	1	0.902	1.49217e-63	3	Stmn1
7.88578e-67	0.608148	0.453	0.076	9.47634e-63	3	Kif18b
2.75151e-66	0.78109	0.643	0.175	3.30649e-62	3	Kif4
7.0916e-66	0.747684	0.659	0.19	8.52197e-62	3	Kif15
2.02791e-65	0.686607	0.588	0.146	2.43693e-61	3	Kif22
2.49082e-64	0.674494	0.505	0.105	2.99322e-60	3	Aurka
2.49093e-64	0.949372	0.91	0.592	2.99335e-60	3	Rrm1
4.61961e-63	0.923946	0.768	0.3	5.55139e-59	3	Racgap1
1.76618e-62	0.768682	0.617	0.182	2.12242e-58	3	Ncapg
2.31691e-62	0.735585	0.559	0.141	2.78423e-58	3	Kif20b
4.5069e-62	0.758056	0.653	0.194	5.41595e-58	3	Spag5
6.85019e-62	0.68022	0.486	0.102	8.23188e-58	3	Sgol2
2.54801e-61	0.414162	0.328	0.035	3.06194e-57	3	Hist1h2ae
3.45086e-61	0.842201	0.72	0.262	4.14689e-57	3	Spc24
7.7209e-60	0.744654	0.669	0.214	9.27821e-56	3	Ncapg2
7.7602e-60	0.846366	0.817	0.336	9.32543e-56	3	Tpx2
8.78448e-60	0.592791	0.527	0.125	1.05563e-55	3	Cdkn2d
5.87513e-59	1.26549	0.949	0.796	7.06014e-55	3	Arl6ip1
4.42089e-58	0.596353	0.495	0.107	5.31258e-54	3	Ect2
3.56099e-57	0.448805	0.312	0.034	4.27924e-53	3	Ankle1
3.87266e-57	0.683323	0.997	0.996	4.65378e-53	3	H3f3b
9.2273e-57	0.808396	0.807	0.37	1.10884e-52	3	Tacc3
4.56776e-56	0.620859	0.563	0.152	5.48907e-52	3	Ccng2
5.83504e-56	0.779745	0.971	0.752	7.01197e-52	3	Tmpo
4.41936e-55	0.508007	0.424	0.081	5.31074e-51	3	Cenpl
5.45061e-55	0.7131	1	0.965	6.55e-51	3	H2afz
3.01316e-54	0.324199	0.251	0.018	3.62091e-50	3	Hist1h1b
3.14121e-53	0.526983	0.415	0.08	3.77479e-49	3	Prr11
4.07476e-53	0.874073	0.81	0.409	4.89664e-49	3	Birc5
8.41705e-53	0.928688	0.939	0.69	1.01148e-48	3	Tubb4b
1.78009e-52	0.669535	0.572	0.168	2.13914e-48	3	E2f8
1.01531e-51	0.482986	0.412	0.081	1.2201e-47	3	Gtse1
1.44901e-50	0.477897	0.392	0.074	1.74127e-46	3	Kif18a
2.04057e-50	0.643702	0.54	0.155	2.45215e-46	3	Bub1
1.49529e-49	0.519215	0.479	0.119	1.79689e-45	3	Rad51ap1
3.62533e-49	0.466745	0.392	0.077	4.35656e-45	3	Anln
3.82481e-49	0.471063	0.424	0.093	4.59627e-45	3	Ska1
5.92621e-49	0.798129	0.871	0.551	7.12153e-45	3	Bub3
7.17381e-49	0.578886	0.492	0.132	8.62077e-45	3	Casc5
9.09175e-49	0.608077	0.556	0.169	1.09256e-44	3	Plk4
2.30679e-48	0.490115	0.46	0.111	2.77207e-44	3	Ncapd3
2.37148e-48	0.406219	0.289	0.037	2.84981e-44	3	Hist1h1e
3.45951e-48	0.754769	0.64	0.224	4.15729e-44	3	Hmmr
4.19437e-48	0.560579	0.534	0.151	5.04038e-44	3	Cdkn2c
2.38034e-47	0.582131	0.576	0.182	2.86046e-43	3	Bub1b
4.00477e-47	0.846513	0.875	0.536	4.81253e-43	3	Rrm2
7.40824e-47	0.493394	0.447	0.107	8.90248e-43	3	Kif2c
1.17951e-46	0.395867	0.331	0.055	1.41742e-42	3	Cenpi
4.37972e-46	0.382176	0.334	0.057	5.26311e-42	3	Nsl1
6.57086e-46	0.775311	0.92	0.626	7.8962e-42	3	Ube2s
7.60388e-46	0.426443	0.376	0.075	9.13758e-42	3	Depdc1a
1.55364e-45	0.787563	0.852	0.539	1.867e-41	3	Asf1b
2.16497e-45	0.59591	0.569	0.185	2.60165e-41	3	Rad51
3.66533e-45	0.57532	0.576	0.19	4.40463e-41	3	Ckap5
3.6936e-45	0.717299	0.63	0.229	4.4386e-41	3	Clspn
1.05088e-44	0.484137	0.453	0.116	1.26285e-40	3	Sgol1
5.48651e-44	0.540629	0.518	0.156	6.59314e-40	3	Mis18a
1.72538e-43	0.942699	0.752	0.395	2.07339e-39	3	Tuba1c
3.05921e-43	1.38165	0.791	0.518	3.67625e-39	3	Ube2c
5.10667e-43	0.644271	1	0.953	6.13668e-39	3	Hmgb2
5.86497e-43	0.608233	0.675	0.279	7.04794e-39	3	Rbl1
6.49851e-43	0.464422	0.389	0.088	7.80926e-39	3	Oip5
1.51137e-42	0.951873	0.531	0.182	1.81621e-38	3	Cenpf
2.19283e-42	0.556852	1	0.997	2.63512e-38	3	Ptma
8.05226e-42	0.448123	0.437	0.114	9.6764e-38	3	Tmem48
8.23002e-42	0.667004	0.743	0.344	9.89001e-38	3	Tk1
3.35828e-41	0.546304	0.524	0.167	4.03565e-37	3	Cenpn
5.44194e-41	0.471983	0.46	0.128	6.53958e-37	3	Brca1
6.46874e-41	0.817817	0.878	0.605	7.77348e-37	3	Cdc25b
1.95724e-40	0.767094	0.855	0.553	2.35202e-36	3	Cks2
2.52598e-40	0.345516	0.27	0.041	3.03548e-36	3	2700099C18Rik
3.16297e-40	0.669247	0.778	0.38	3.80095e-36	3	Cdca8
5.99042e-40	0.487285	0.395	0.1	7.19868e-36	3	G2e3
7.77468e-39	0.553663	0.576	0.214	9.34283e-35	3	Arhgap11a
1.59385e-38	0.596511	0.72	0.342	1.91533e-34	3	Rfwd3
7.08476e-38	0.64532	0.923	0.72	8.51375e-34	3	Rad21
3.70509e-37	0.503591	0.524	0.179	4.45241e-33	3	Dlgap5
5.84904e-37	0.341973	0.28	0.05	7.02879e-33	3	Fam72a
6.26736e-37	0.546043	0.601	0.236	7.53149e-33	3	Cenpm
7.52493e-37	0.492502	1	0.985	9.0427e-33	3	Hmgb1
9.0919e-37	0.442687	0.441	0.13	1.09257e-32	3	Kntc1
2.16086e-36	0.511202	0.543	0.19	2.5967e-32	3	C330027C09Rik
2.55572e-36	0.494152	0.502	0.167	3.0712e-32	3	Ccdc34
3.24487e-36	0.579896	0.907	0.63	3.89936e-32	3	Cbx5
3.80494e-36	0.579795	0.678	0.31	4.5724e-32	3	Atad2
7.00817e-36	0.316947	0.283	0.052	8.42171e-32	3	Polq
9.94817e-36	0.371512	0.36	0.089	1.19547e-31	3	Ska3
2.30619e-35	0.459525	0.502	0.166	2.77134e-31	3	Kif20a
3.95796e-35	0.494735	0.752	0.374	4.75628e-31	3	Lmnb1
1.01058e-34	0.287653	0.219	0.03	1.21442e-30	3	Fam83d
1.26563e-34	0.492137	0.543	0.204	1.52091e-30	3	Odf2
2.06659e-34	0.479267	0.521	0.186	2.48342e-30	3	Cdc45
5.22501e-34	0.360095	0.299	0.063	6.27889e-30	3	BC030867
7.49929e-34	0.609516	0.421	0.129	9.01189e-30	3	Aspm
1.74357e-33	0.49208	0.466	0.157	2.09525e-29	3	Ube2t
2.40971e-33	0.800386	0.585	0.252	2.89575e-29	3	Ccnb1
3.0874e-33	0.704427	0.65	0.315	3.71013e-29	3	Fzr1
3.9518e-33	0.59567	0.868	0.622	4.74888e-29	3	Smc1a
8.18098e-33	0.561729	0.633	0.282	9.83109e-29	3	Cdca4
1.44483e-31	0.637808	0.785	0.489	1.73625e-27	3	Ezh2
1.75675e-31	0.333527	0.257	0.051	2.11108e-27	3	Sapcd2
2.42213e-31	0.286587	0.238	0.042	2.91067e-27	3	Mastl
2.5703e-31	0.344104	0.341	0.09	3.08873e-27	3	Ticrr
2.63164e-31	0.486974	0.556	0.221	3.16244e-27	3	Hjurp
3.56254e-31	0.410689	0.524	0.197	4.2811e-27	3	Rhno1
4.32181e-31	0.438262	0.476	0.171	5.19352e-27	3	Cenph
5.59258e-31	0.43303	0.45	0.154	6.7206e-27	3	Brip1
7.68152e-31	0.388612	0.363	0.105	9.23089e-27	3	4930427A07Rik
8.35719e-31	0.363886	0.331	0.086	1.00428e-26	3	Cdc25c
9.2367e-31	0.372552	0.37	0.107	1.10997e-26	3	Zwilch
1.803e-30	0.380601	0.35	0.099	2.16667e-26	3	Spdl1
2.41389e-30	0.606182	0.791	0.503	2.90077e-26	3	Whsc1
3.41058e-30	0.299385	0.241	0.046	4.0985e-26	3	Fam64a
4.61182e-30	0.444352	0.585	0.248	5.54203e-26	3	Rfc5
4.75905e-30	0.591851	0.695	0.381	5.71896e-26	3	Smc6
7.53501e-30	0.380481	0.383	0.117	9.05482e-26	3	Bard1
1.49819e-29	0.54723	0.961	0.82	1.80037e-25	3	Nucks1
1.51647e-29	0.479098	0.534	0.213	1.82234e-25	3	Nek2
1.57409e-29	0.526131	0.711	0.376	1.89159e-25	3	Rangap1
1.69788e-29	0.444081	0.482	0.18	2.04034e-25	3	Mybl2
1.87923e-29	0.330031	0.354	0.1	2.25828e-25	3	Trip13
2.50902e-29	0.41545	0.318	0.085	3.01509e-25	3	Troap
7.05631e-29	0.575852	0.846	0.573	8.47957e-25	3	Mad2l1
1.28135e-28	0.273605	0.257	0.055	1.5398e-24	3	Gsg2
1.28433e-28	0.2839	0.302	0.076	1.54338e-24	3	Eri2
1.28867e-28	0.631182	0.836	0.633	1.5486e-24	3	Dek
1.81765e-28	0.318008	0.305	0.079	2.18427e-24	3	Melk
1.97655e-28	0.338542	0.399	0.129	2.37522e-24	3	Tyms
2.7345e-28	0.37868	0.45	0.163	3.28605e-24	3	Cmc2
3.80815e-28	0.340111	0.299	0.077	4.57626e-24	3	E2f7
6.29835e-28	0.584117	0.849	0.673	7.56873e-24	3	Suz12
6.48611e-28	0.356093	0.367	0.113	7.79436e-24	3	Rad54l
8.02019e-28	0.425892	1	0.993	9.63787e-24	3	Hmgn2
1.68982e-27	0.399518	0.563	0.243	2.03066e-23	3	Nup107
3.37654e-27	0.360617	0.395	0.133	4.05758e-23	3	Ttf2
3.75168e-27	0.495125	0.942	0.808	4.50839e-23	3	Rbbp7
4.89119e-27	0.338323	0.241	0.052	5.87774e-23	3	Pif1
8.40341e-27	0.432538	0.569	0.245	1.00984e-22	3	Dbf4
9.20778e-27	0.374186	0.466	0.175	1.1065e-22	3	Tinf2
9.50724e-27	0.429325	0.505	0.207	1.14248e-22	3	Rcc1
9.86225e-27	0.441021	0.614	0.291	1.18515e-22	3	Csrp1
6.80836e-26	0.496379	0.884	0.719	8.1816e-22	3	Pbrm1
8.23686e-26	0.447687	0.984	0.963	9.89824e-22	3	Srsf3
9.83032e-26	0.511562	0.91	0.707	1.18131e-21	3	H2afv
1.13835e-25	0.401996	0.608	0.291	1.36796e-21	3	Pola1
1.21199e-25	0.536199	0.646	0.352	1.45645e-21	3	Brd8
1.66993e-25	0.598838	0.772	0.508	2.00676e-21	3	Lig1
1.90744e-25	0.250512	0.228	0.049	2.29218e-21	3	Mtfr2
3.37982e-25	0.509814	0.878	0.69	4.06153e-21	3	Dnmt1
5.72656e-25	0.400444	0.566	0.259	6.88161e-21	3	Fignl1
7.55843e-25	0.432563	0.482	0.198	9.08296e-21	3	Pole
1.29714e-24	0.258026	0.225	0.05	1.55878e-20	3	Kif14
1.69163e-24	0.406857	0.502	0.216	2.03283e-20	3	Chaf1a
1.78551e-24	0.479571	0.916	0.784	2.14564e-20	3	Lbr
2.42439e-24	-0.712214	0.662	0.848	2.91339e-20	3	Cpne8
2.45974e-24	0.258984	0.264	0.068	2.95587e-20	3	Bora
2.55607e-24	0.46223	0.936	0.825	3.07163e-20	3	Rbbp4
4.64076e-24	0.291573	0.212	0.045	5.5768e-20	3	Gas2l3
4.85983e-24	0.256851	0.199	0.04	5.84006e-20	3	Arhgef39
5.88914e-24	0.29952	0.186	0.035	7.07698e-20	3	Iqgap3
9.99424e-24	0.358748	0.402	0.151	1.20101e-19	3	Mis12
1.19903e-23	0.260815	0.299	0.088	1.44088e-19	3	Poc1a
1.41823e-23	0.366552	0.505	0.219	1.70429e-19	3	Pdzd11
3.05719e-23	0.530634	0.785	0.572	3.67383e-19	3	Topbp1
4.18946e-23	0.426047	0.46	0.198	5.03447e-19	3	Ccrl1
4.76243e-23	0.372711	0.476	0.2	5.72301e-19	3	Cep192
4.8287e-23	0.39968	0.511	0.233	5.80265e-19	3	Tirap
6.79682e-23	0.538165	0.611	0.325	8.16773e-19	3	Tcf19
6.99619e-23	0.386525	0.553	0.264	8.40732e-19	3	Dnajb1
7.24689e-23	0.708089	0.945	0.914	8.70859e-19	3	Pcna
7.29418e-23	0.427985	0.691	0.388	8.76542e-19	3	Suv39h1
8.44917e-23	0.335964	0.428	0.17	1.01534e-18	3	Nup133
1.20276e-22	0.494736	0.987	0.943	1.44536e-18	3	Mbd2
1.79396e-22	0.276091	0.264	0.072	2.1558e-18	3	Cep128
2.60543e-22	0.354077	0.415	0.164	3.13094e-18	3	Cenpc1
2.78842e-22	0.437761	0.733	0.424	3.35084e-18	3	Cks1b
4.32973e-22	0.451515	0.502	0.234	5.20304e-18	3	Atad5
6.58121e-22	0.279313	0.248	0.067	7.90864e-18	3	Dsn1
6.84263e-22	0.517252	0.865	0.702	8.22279e-18	3	Dnajc9
7.81204e-22	0.433367	0.646	0.351	9.38772e-18	3	Hspa14
9.95289e-22	0.28185	0.257	0.072	1.19604e-17	3	Parpbp
1.03604e-21	0.438831	0.994	0.966	1.24501e-17	3	Hnrnpab
1.33956e-21	0.427868	0.958	0.924	1.60974e-17	3	Ubc
2.35707e-21	0.446277	0.585	0.298	2.83249e-17	3	Nrm
3.72396e-21	0.448049	0.598	0.32	4.47508e-17	3	Gmnn
4.32125e-21	0.432114	0.646	0.354	5.19284e-17	3	Prim1
6.2933e-21	0.453792	0.469	0.214	7.56266e-17	3	Reep4
7.62495e-21	0.278813	0.309	0.104	9.1629e-17	3	Mns1
8.07999e-21	0.271991	0.296	0.095	9.70972e-17	3	Cntrob
1.08298e-20	0.271148	0.305	0.102	1.30142e-16	3	Arhgap19
1.12411e-20	0.348294	0.431	0.186	1.35085e-16	3	Taf1
1.3426e-20	0.296003	0.46	0.197	1.6134e-16	3	Nxt1
1.6782e-20	0.473223	0.759	0.537	2.01669e-16	3	Ctcf
1.82226e-20	0.31267	0.334	0.122	2.18981e-16	3	Hspa2
1.89803e-20	0.414442	0.73	0.452	2.28086e-16	3	Cse1l
2.04643e-20	0.309171	0.36	0.137	2.45919e-16	3	Myef2
4.01141e-20	0.308914	0.389	0.156	4.82051e-16	3	Haus5
5.75538e-20	0.403678	0.624	0.338	6.91624e-16	3	Uchl5
6.14024e-20	0.467031	0.904	0.806	7.37872e-16	3	Hn1
8.93111e-20	0.288042	0.331	0.122	1.07325e-15	3	Ctc1
1.3505e-19	0.390886	0.698	0.425	1.6229e-15	3	Ncaph2
1.48574e-19	0.262892	0.299	0.101	1.78541e-15	3	Exo1
1.68478e-19	0.419792	0.942	0.832	2.0246e-15	3	Anp32e
1.76614e-19	0.333088	0.318	0.116	2.12237e-15	3	Pkmyt1
2.30304e-19	0.306381	0.441	0.193	2.76756e-15	3	Haus4
3.54195e-19	0.371464	0.531	0.268	4.25636e-15	3	BC035044
3.84284e-19	0.49479	0.762	0.579	4.61794e-15	3	Smchd1
3.87677e-19	0.344769	0.614	0.325	4.65871e-15	3	Alyref
4.16128e-19	0.31538	0.386	0.161	5.0006e-15	3	Tubg1
4.20796e-19	-1.49032	0.444	0.727	5.05671e-15	3	A430078G23Rik
5.90391e-19	0.363281	0.987	0.946	7.09473e-15	3	Sumo2
7.3982e-19	0.267757	0.293	0.101	8.89041e-15	3	5830418K08Rik
1.0322e-18	0.387494	0.521	0.264	1.2404e-14	3	Nelfe
1.08056e-18	0.277614	1	1	1.2985e-14	3	H3f3a
1.22681e-18	0.263131	0.283	0.096	1.47425e-14	3	Slc25a10
1.49722e-18	-0.489846	0.91	0.975	1.7992e-14	3	Ftl1
1.63072e-18	0.338597	0.965	0.863	1.95963e-14	3	Cbx3
1.90776e-18	0.341651	0.492	0.238	2.29255e-14	3	Mybl1
2.18485e-18	0.29727	0.251	0.08	2.62554e-14	3	Ccdc18
2.30303e-18	0.422443	0.482	0.236	2.76755e-14	3	Cdkn3
2.78074e-18	0.437054	0.862	0.703	3.34162e-14	3	Ssrp1
3.52915e-18	0.273252	0.379	0.156	4.24098e-14	3	Nudt4
3.64866e-18	0.342891	0.383	0.16	4.3846e-14	3	Ckap2
4.0159e-18	0.321788	0.415	0.186	4.82591e-14	3	Cdc27
4.07306e-18	0.272699	0.376	0.153	4.8946e-14	3	Pold2
5.63659e-18	0.271797	0.338	0.132	6.7735e-14	3	Cdc7
6.73821e-18	0.415506	0.698	0.434	8.0973e-14	3	Uhrf1
9.53664e-18	-1.44613	0.797	0.933	1.14602e-13	3	Gm10845
1.05274e-17	0.325663	1	0.996	1.26508e-13	3	Serinc3
1.12723e-17	0.386919	0.498	0.255	1.3546e-13	3	Nde1
1.22969e-17	0.275635	0.492	0.234	1.47772e-13	3	Ncbp1
1.33181e-17	0.344876	0.605	0.332	1.60044e-13	3	Frg1
1.61364e-17	0.354721	0.492	0.249	1.93911e-13	3	Stag1
1.78456e-17	0.322832	0.363	0.152	2.1445e-13	3	Nup160
2.08464e-17	0.261083	0.312	0.117	2.50512e-13	3	Zw10
2.26817e-17	0.419525	0.913	0.789	2.72566e-13	3	Dck
2.29201e-17	0.296079	0.331	0.132	2.75431e-13	3	Brca2
2.77271e-17	0.331007	0.463	0.226	3.33196e-13	3	Nup85
2.79089e-17	0.395047	0.572	0.322	3.35381e-13	3	Ubap2
2.91812e-17	-0.515644	0.678	0.835	3.50671e-13	3	Gas5
3.32174e-17	0.296063	0.518	0.259	3.99174e-13	3	Hmgb3
4.64136e-17	0.398343	0.662	0.408	5.57752e-13	3	Fen1
5.0635e-17	0.343299	0.441	0.213	6.08481e-13	3	Rfc4
5.61631e-17	0.318062	0.566	0.305	6.74912e-13	3	Fmr1
7.52675e-17	0.381786	0.498	0.265	9.0449e-13	3	Gtf2a1
7.5434e-17	-0.519831	0.955	0.991	9.06491e-13	3	Cd52
9.04053e-17	0.258973	0.312	0.121	1.0864e-12	3	Hirip3
1.03394e-16	0.258969	0.322	0.127	1.24249e-12	3	Gpsm2
1.45401e-16	0.287424	0.489	0.245	1.74729e-12	3	Paxip1
1.49349e-16	0.419831	0.675	0.439	1.79473e-12	3	Hat1
2.14065e-16	0.347791	0.881	0.732	2.57242e-12	3	Snrpd1
2.28736e-16	0.417284	0.781	0.615	2.74872e-12	3	Smc3
2.77456e-16	0.258449	0.318	0.126	3.33419e-12	3	Ddah2
3.71062e-16	0.360099	0.672	0.429	4.45905e-12	3	Gltp
3.93284e-16	0.394144	0.797	0.591	4.72609e-12	3	Tuba1a
4.64366e-16	0.423361	0.762	0.579	5.58029e-12	3	Atad1
4.75723e-16	-0.437168	0.73	0.893	5.71677e-12	3	Dynll1
4.99333e-16	0.304928	0.405	0.192	6.00049e-12	3	Haus3
5.38633e-16	0.280701	0.418	0.197	6.47275e-12	3	Atl2
5.87662e-16	0.349884	0.968	0.921	7.06194e-12	3	Ppp1cc
7.17481e-16	0.386801	0.678	0.429	8.62197e-12	3	E2f2
7.77781e-16	0.358151	0.608	0.354	9.34659e-12	3	Cep57
8.19482e-16	0.512101	0.92	0.883	9.84771e-12	3	8430410A17Rik
1.18722e-15	0.471533	0.904	0.791	1.42669e-11	3	Bach2
1.19317e-15	0.257934	0.328	0.139	1.43383e-11	3	Mdc1
1.32111e-15	0.317871	0.605	0.344	1.58758e-11	3	Ipo5
1.56993e-15	0.366979	0.627	0.379	1.88658e-11	3	Slamf7
1.61454e-15	0.29429	0.994	0.96	1.94019e-11	3	Hsp90aa1
2.52042e-15	0.265604	0.312	0.129	3.02879e-11	3	Tubgcp2
2.55333e-15	0.378853	0.859	0.723	3.06833e-11	3	Dut
2.6399e-15	0.257871	0.241	0.086	3.17237e-11	3	Fanci
4.42706e-15	-0.329619	0.997	0.997	5.32e-11	3	Rpl24
4.75948e-15	0.392751	0.881	0.738	5.71946e-11	3	Mcm7
5.12481e-15	0.351482	0.511	0.274	6.15849e-11	3	Samd1
5.24681e-15	0.264919	0.293	0.117	6.3051e-11	3	Ska2
5.42598e-15	0.279582	0.572	0.318	6.5204e-11	3	Eri1
5.9095e-15	0.376126	0.865	0.781	7.10144e-11	3	Hprt
6.22027e-15	-0.334062	0.997	1	7.4749e-11	3	Rpl27
6.50404e-15	-0.347521	0.981	0.996	7.81591e-11	3	Rpl7a
8.10092e-15	0.286354	0.521	0.274	9.73487e-11	3	Parp8
9.67216e-15	-0.397421	0.955	0.99	1.1623e-10	3	Rps23
1.05929e-14	0.301752	0.514	0.28	1.27295e-10	3	Mfap1a
1.17358e-14	-0.361662	0.965	0.979	1.41029e-10	3	Btf3
1.20885e-14	0.260683	1	0.999	1.45268e-10	3	Hnrnpa2b1
1.34107e-14	0.278111	0.37	0.173	1.61156e-10	3	Rbbp8
1.38874e-14	0.299056	0.534	0.303	1.66884e-10	3	Dyrk1a
1.50034e-14	0.279258	1	1	1.80296e-10	3	Ucp2
1.50878e-14	0.324138	0.685	0.434	1.81311e-10	3	Lsm3
2.264e-14	0.348059	0.672	0.444	2.72065e-10	3	Tagln2
2.31969e-14	0.299788	0.498	0.269	2.78757e-10	3	Pias1
2.36574e-14	0.302594	0.572	0.325	2.84291e-10	3	Dpysl2
2.77157e-14	0.383628	0.627	0.405	3.3306e-10	3	Actn4
2.93093e-14	0.384577	0.887	0.78	3.52209e-10	3	Azin1
3.4188e-14	-0.364527	0.92	0.977	4.10838e-10	3	Rps26
3.66087e-14	0.320093	0.482	0.266	4.39927e-10	3	Nup205
3.71868e-14	0.339815	0.653	0.421	4.46874e-10	3	Ctdsp1
3.85173e-14	0.300256	0.977	0.954	4.62863e-10	3	Clic1
4.14467e-14	0.350462	0.595	0.368	4.98065e-10	3	Med30
4.34687e-14	-0.368994	0.961	0.987	5.22364e-10	3	Rpl36
5.28113e-14	0.403294	0.765	0.588	6.34634e-10	3	Usp1
5.48243e-14	0.281986	0.367	0.172	6.58824e-10	3	Wdr76
5.61171e-14	-0.516182	0.486	0.696	6.7436e-10	3	Wdr92
5.82454e-14	0.251087	0.473	0.252	6.99935e-10	3	Prdx4
5.87953e-14	0.277308	0.383	0.185	7.06543e-10	3	Otub2
7.06844e-14	-0.304396	1	0.999	8.49414e-10	3	Rps29
7.26036e-14	0.314626	1	0.992	8.72477e-10	3	Anp32b
7.93287e-14	0.389328	0.675	0.492	9.53293e-10	3	Baz1b
9.76766e-14	0.266038	0.331	0.149	1.17378e-09	3	Mcm10
1.23227e-13	-1.24411	0.553	0.774	1.48082e-09	3	Gm19757
1.29799e-13	0.265273	0.386	0.19	1.55979e-09	3	Zcchc8
1.58753e-13	0.262114	0.495	0.267	1.90773e-09	3	Mta1
2.11053e-13	-0.321979	0.981	0.995	2.53622e-09	3	Rps21
2.11075e-13	0.267579	0.489	0.267	2.53649e-09	3	Gtf3c2
2.20202e-13	0.281236	0.601	0.369	2.64617e-09	3	Qk
2.27042e-13	0.267637	0.502	0.271	2.72836e-09	3	Wbp5
2.62246e-13	0.291185	0.621	0.388	3.15142e-09	3	Wbp11
3.26213e-13	0.263867	0.495	0.273	3.9201e-09	3	Pbdc1
4.06173e-13	0.318135	0.582	0.357	4.88098e-09	3	Asap1
4.43061e-13	0.276091	0.559	0.32	5.32426e-09	3	Rnaseh2b
5.63767e-13	0.361629	0.646	0.436	6.77479e-09	3	D930015E06Rik
6.81804e-13	0.269551	0.534	0.306	8.19323e-09	3	Dcaf7
8.5954e-13	0.412145	0.836	0.744	1.03291e-08	3	Smarca4
9.86247e-13	0.251284	0.428	0.226	1.18517e-08	3	Plekhf2
1.15771e-12	0.430963	0.814	0.678	1.39123e-08	3	Dhfr
1.17583e-12	0.340597	0.826	0.684	1.413e-08	3	Rfc2
1.29023e-12	0.312621	0.508	0.293	1.55047e-08	3	Ptpn7
1.64075e-12	0.318267	0.688	0.475	1.97169e-08	3	Sp1
1.65572e-12	0.277083	0.559	0.336	1.98968e-08	3	Naa38
1.75307e-12	0.290961	0.447	0.245	2.10666e-08	3	Pds5b
1.92374e-12	0.343354	0.675	0.472	2.31176e-08	3	Sae1
2.00328e-12	0.325728	0.945	0.9	2.40734e-08	3	Ikzf1
2.08932e-12	0.289046	0.441	0.245	2.51074e-08	3	Enpp1
2.54735e-12	0.308341	0.881	0.727	3.06115e-08	3	Mapre1
2.64348e-12	-0.32393	0.997	0.999	3.17667e-08	3	Rpl37a
2.8962e-12	0.289451	0.907	0.8	3.48037e-08	3	Anapc5
3.21163e-12	0.257485	0.363	0.181	3.85941e-08	3	Rnf26
3.95137e-12	0.373046	0.746	0.569	4.74837e-08	3	Ccnb2
4.33682e-12	0.320336	0.826	0.678	5.21156e-08	3	Snx2
5.03684e-12	0.472735	0.801	0.765	6.05277e-08	3	Slbp
5.27787e-12	0.297683	0.63	0.414	6.34241e-08	3	Elmo1
5.28646e-12	0.278221	0.913	0.864	6.35274e-08	3	Nono
5.44909e-12	0.304121	0.669	0.453	6.54817e-08	3	Nup62
5.46232e-12	0.257024	0.383	0.199	6.56407e-08	3	1110037F02Rik
5.52295e-12	0.281815	0.666	0.45	6.63693e-08	3	Hnrnpr
5.64655e-12	0.252987	0.524	0.302	6.78546e-08	3	Ing1
6.45945e-12	0.25893	0.54	0.325	7.76232e-08	3	Cdc123
7.23932e-12	0.296217	0.666	0.446	8.69949e-08	3	Il17ra
7.55798e-12	0.257752	0.682	0.45	9.08242e-08	3	Cdkn2aipnl
7.9371e-12	-0.314762	0.994	0.996	9.53802e-08	3	Rpl38
8.1646e-12	0.257355	0.627	0.416	9.8114e-08	3	Zfp91
8.22763e-12	0.349788	0.73	0.571	9.88714e-08	3	Elf1
8.75136e-12	0.276122	0.682	0.458	1.05165e-07	3	Stag2
9.01646e-12	0.268025	0.498	0.289	1.08351e-07	3	Kat7
1.41197e-11	-0.265747	1	0.999	1.69676e-07	3	Rps28
1.4378e-11	0.2636	0.347	0.177	1.7278e-07	3	Cdk19
1.55526e-11	0.300925	0.807	0.641	1.86895e-07	3	Fam107b
1.77824e-11	0.286924	0.518	0.315	2.13691e-07	3	Dtymk
1.847e-11	-0.33976	0.932	0.965	2.21954e-07	3	Rpl36al
2.06223e-11	0.34341	0.698	0.517	2.47819e-07	3	Rassf6
2.7539e-11	0.365763	0.662	0.491	3.30936e-07	3	Atrx
3.35858e-11	0.2529	0.891	0.784	4.03601e-07	3	Ywhah
3.46089e-11	0.27205	0.498	0.297	4.15895e-07	3	Phf19
4.59505e-11	0.258606	0.974	0.931	5.52188e-07	3	Sf3b1
5.07998e-11	0.313234	1	0.994	6.10461e-07	3	Cd24a
5.08898e-11	-0.288997	0.974	0.984	6.11542e-07	3	Naca
5.08962e-11	0.305664	0.83	0.737	6.11619e-07	3	Thrap3
5.46584e-11	0.269009	0.376	0.204	6.5683e-07	3	Phf20
5.46902e-11	-0.554	0.505	0.651	6.57213e-07	3	Hpse
5.47153e-11	0.350694	0.855	0.777	6.57514e-07	3	Psip1
7.08629e-11	0.273299	0.473	0.274	8.5156e-07	3	Eif1ad
9.8671e-11	0.273029	0.994	0.955	1.18573e-06	3	Srsf2
1.05386e-10	0.296734	0.389	0.209	1.26643e-06	3	Sqle
1.23903e-10	0.293986	0.923	0.844	1.48894e-06	3	Ccni
1.25129e-10	0.251173	0.566	0.349	1.50368e-06	3	Pou2f1
1.3938e-10	0.355972	0.862	0.748	1.67493e-06	3	Mcm5
1.44243e-10	0.27198	1	0.998	1.73337e-06	3	mtNd5
1.47388e-10	0.273595	0.498	0.303	1.77117e-06	3	Vrk1
1.57444e-10	0.28165	0.698	0.496	1.892e-06	3	Sumo3
2.4316e-10	0.278653	0.605	0.406	2.92206e-06	3	Rfc3
2.57361e-10	0.276301	0.637	0.434	3.09271e-06	3	Nup50
2.69563e-10	0.287889	0.415	0.243	3.23934e-06	3	Upf3b
2.7486e-10	0.398761	0.444	0.266	3.30299e-06	3	H1fx
4.79922e-10	0.299949	0.695	0.524	5.76722e-06	3	Rpa1
5.00329e-10	-0.287753	0.942	0.984	6.01245e-06	3	Rpl29
5.42429e-10	-0.32171	0.945	0.977	6.51836e-06	3	Arpc1b
9.2345e-10	-0.383155	0.601	0.743	1.10971e-05	3	Odc1
1.06398e-09	0.259989	0.862	0.75	1.27859e-05	3	Mknk2
1.0653e-09	0.277755	0.598	0.412	1.28018e-05	3	Ppp3cb
1.49664e-09	0.290608	0.765	0.658	1.79851e-05	3	Atxn2l
1.79667e-09	0.300702	0.804	0.681	2.15906e-05	3	Cbfb
2.23153e-09	0.273415	0.624	0.44	2.68163e-05	3	Ep400
2.88692e-09	-0.257951	1	0.999	3.46921e-05	3	Rps14
3.64979e-09	0.252798	0.572	0.373	4.38596e-05	3	Git2
3.72909e-09	-0.350061	0.768	0.861	4.48125e-05	3	Eif2s2
3.83665e-09	-0.365214	0.743	0.86	4.6105e-05	3	Gm9846
4.38488e-09	0.277905	0.833	0.736	5.26931e-05	3	Top2b
4.65519e-09	0.251223	0.608	0.414	5.59414e-05	3	Tcerg1
5.41642e-09	0.302482	0.727	0.576	6.50891e-05	3	Trim59
5.53035e-09	0.255614	0.688	0.501	6.64583e-05	3	Oxct1
8.89234e-09	0.324711	0.685	0.523	0.000106859	3	Cenpa
1.14757e-08	0.252038	0.453	0.28	0.000137903	3	Rbmx
1.36496e-08	-0.279146	0.984	0.992	0.000164027	3	Rpl36a
1.44809e-08	0.253383	0.653	0.459	0.000174017	3	Brwd1
1.75146e-08	0.313396	0.759	0.618	0.000210473	3	Dusp2
2.96298e-08	-0.421073	0.421	0.582	0.000356061	3	Rgs13
3.26907e-08	-0.261777	1	0.999	0.000392845	3	Rpl39
3.27237e-08	-0.320318	0.762	0.87	0.00039324	3	Sepw1
4.79986e-08	0.253008	0.65	0.48	0.000576799	3	Brd4
5.03365e-08	-0.313437	0.662	0.796	0.000604894	3	Cyba
5.14778e-08	0.261539	0.756	0.637	0.000618609	3	Phip
5.82752e-08	0.254698	0.865	0.789	0.000700293	3	Pnp
6.26852e-08	0.256422	0.605	0.434	0.000753288	3	Tipin
6.52804e-08	-0.416136	0.302	0.452	0.000784474	3	Cd83
8.0796e-08	-0.376686	0.859	0.924	0.000970925	3	Gm17821
8.47176e-08	-0.8342	0.27	0.395	0.00101805	3	Gm11127
8.97904e-08	-0.257175	0.997	0.999	0.00107901	3	B2m
1.77715e-07	-0.275023	0.862	0.936	0.0021356	3	Atp5e
2.24629e-07	-0.374329	0.614	0.74	0.00269937	3	Cybb
2.89612e-07	-0.297403	0.749	0.858	0.00348027	3	Psme1
3.08112e-07	0.252826	0.714	0.579	0.00370258	3	Bank1
4.05467e-07	-0.28009	0.614	0.729	0.0048725	3	Ppdpf
4.19311e-07	-0.440456	0.569	0.726	0.00503886	3	Apoe
4.76593e-07	-0.314437	0.637	0.743	0.00572722	3	Fis1
4.94052e-07	-0.33801	0.601	0.726	0.00593702	3	Blk
5.56347e-07	0.255185	0.357	0.217	0.00668562	3	H1f0
5.68354e-07	0.326862	0.932	0.917	0.00682991	3	Vpreb3
5.88025e-07	-0.324158	0.952	0.972	0.0070663	3	H2-K1
1.37296e-06	-0.276862	0.727	0.858	0.0164989	3	Rpl31
1.71313e-06	-0.328242	0.842	0.895	0.0205867	3	Hspe1
2.89908e-06	-0.302088	0.534	0.653	0.0348382	3	Dynlrb1
2.90746e-06	-0.308935	0.543	0.628	0.034939	3	Psme2
4.62332e-06	-0.284216	0.794	0.865	0.0555585	3	Cox7b
4.865e-06	-0.262281	0.579	0.692	0.0584628	3	Cox17
5.74578e-06	-0.262317	0.842	0.902	0.069047	3	Lsp1
6.27136e-06	-0.322643	0.341	0.446	0.0753629	3	Llph
6.46145e-06	-0.295361	0.621	0.719	0.0776473	3	Rapgef1
6.82321e-06	-0.371319	0.122	0.23	0.0819945	3	Psg23
7.5197e-06	0.270226	0.656	0.572	0.0903642	3	Tpr
9.6016e-06	-0.304919	0.785	0.897	0.115382	3	Tnfrsf13c
1.08276e-05	-0.303024	0.666	0.764	0.130115	3	Ltb
1.10789e-05	-0.329128	0.312	0.417	0.133135	3	Mybbp1a
1.19589e-05	-0.319849	0.395	0.501	0.14371	3	Gimap6
1.35847e-05	-0.268196	0.1	0.2	0.163248	3	2010015L04Rik
1.5611e-05	-0.271315	0.547	0.636	0.187597	3	Usmg5
1.70812e-05	-0.2881	0.9	0.923	0.205265	3	Samhd1
1.77096e-05	-0.326414	0.958	0.977	0.212816	3	Kcnq1ot1
2.66731e-05	-0.271037	0.884	0.934	0.32053	3	Mcl1
2.86501e-05	-0.372268	0.238	0.339	0.344288	3	Ncf1
2.97629e-05	-0.296	0.871	0.906	0.35766	3	Crip1
3.05039e-05	-0.256915	0.765	0.868	0.366565	3	Tomm20
3.8511e-05	-0.268941	0.547	0.649	0.462787	3	Uqcrq
4.0518e-05	0.284806	0.743	0.689	0.486905	3	Apobec1
4.05356e-05	-0.266043	0.775	0.838	0.487116	3	Sec61b
4.6645e-05	-0.294119	0.627	0.719	0.560533	3	Myo1g
4.68352e-05	-0.29344	0.453	0.571	0.562819	3	Vmn2r55
5.36673e-05	-0.255412	0.698	0.774	0.64492	3	Snrpf
5.53145e-05	-0.267789	0.559	0.625	0.664714	3	Sec61g
6.25234e-05	-0.309655	0.424	0.517	0.751344	3	Cxcr5
6.50778e-05	-0.260636	0.945	0.953	0.78204	3	Arpc5
6.75438e-05	-0.258736	0.55	0.62	0.811674	3	Pfdn5
8.85046e-05	-0.25902	0.788	0.868	1	3	A630089N07Rik
8.85777e-05	-0.329984	0.495	0.548	1	3	Sqstm1
9.60831e-05	-0.257666	0.392	0.482	1	3	Mrpl52
9.73612e-05	-0.2595	0.678	0.754	1	3	Grcc10
0.000111332	-0.25043	0.164	0.258	1	3	Havcr1
0.000267632	-0.259174	0.579	0.657	1	3	Cox7a2
0.000278438	-0.255254	0.286	0.38	1	3	Snhg1
0.000343369	-0.304107	0.469	0.538	1	3	Ddx21
0.000343869	-0.263852	0.707	0.75	1	3	Atp5k
0.000484596	-0.263954	0.646	0.752	1	3	Lax1
0.000540123	-0.251362	0.383	0.47	1	3	Cdca7
0.000851269	-0.26542	0.588	0.687	1	3	Tmem123
0.000891452	-0.278703	0.412	0.47	1	3	Lat2
0.000891848	-0.370056	0.322	0.388	1	3	Lmo2
0.00167929	-0.26573	0.633	0.687	1	3	Unc93b1
0.00216607	-0.261995	0.132	0.204	1	3	Asns
0.00331015	-0.253365	0.601	0.658	1	3	Cct6a
0.0034374	-0.258177	0.511	0.56	1	3	Ikzf3
0.00368264	-0.294454	0.759	0.825	1	3	Mif
0.00444206	-0.271787	0.569	0.61	1	3	Fcrl1
0.00847257	-0.286315	0.508	0.581	1	3	Fcer2a

## Sheet: 7e
e.CD98 MFI GC
Data N=1	Geometric Mean CD98 in GC B cells					Data N=2	Geometric Mean CD98 in GC B cells
WT	30627	40293	35617	27720		WT	4155	3617	3938	3690
Mb1HellsKO	48930	50489	51495	44842		Mb1HellsKO	4323	6016	4730	6600
	Mean WT	Mean KO	pvalue				Mean WT	Mean KO	pvalue
Stat	33564	48939	0.0027			Stat	3850	5417	0.0289

## Sheet: 7f
f.ATF4 MFI GC CD98+
Data N=1	Geometric Mean ATF4 in GC B cells CD98+					Data N=1
WT	421	449	374	437		WT	1258	1337
Mb1HellsKO	522	616	536	583		Mb1HellsKO	1755	1839
	Mean WT	Mean KO	pvalue				Mean WT	Mean KO
Stat	420.3	564.3	0.0018			Stat	1298	1797

## Sheet: 7g
g.CD98 MFI GC
Data N=1	Geometric Mean CD98 in iGB-8 cultures					Data N=2	Geometric Mean CD98 in iGB-8 cultures
WT	5159	5221	5601	5643		WT	9697	10346
Mb1HellsKO	8183	6893	8174	7628		Mb1HellsKO	15791	12469
	Mean WT	Mean KO	pvalue				Mean WT	Mean KO	pvalue
Stat	33564	48939	0.0027			Stat	10021.5	14130	0.0289

[truncated: 3 more sheets: 7h, 7i, 7j - ASC Signature]
