# Supplementary material for: Germinal center output is sustained by HELLS-dependent DNA-methylation-maintenance in B cells
Source: Nat Commun. 2023 Sep 14;14:5695. doi: 10.1038/s41467-023-41317-3 (PMC10502085; doi:10.1038/s41467-023-41317-3)
Supplement: Supplementary file 4 — Source Data [file 41467_2023_41317_MOESM4_ESM.zip › SourceData_Cousuetal/Source Data - Figure 8.xlsx]

## Sheet: 8a - ScRNAseq Cluster Freq
c.Clustering Frequence
Seurat_Clusters	Mouse	Id_Sort	N			KO_D14_GC		KO_D7_GC		WT_D14_GC		WT_D7_GC		Total
2	862	KO_D14_GC	160		Mouse	862	915	842	855	686	861	841	856
0	862	KO_D14_GC	23		0	23	47	82	62	149	135	90	46	634
1	862	KO_D14_GC	14		1	14	24	57	87	44	36	64	130	456
3	862	KO_D14_GC	15		2	160	122	16	26	0	0	0	0	324
2	915	KO_D14_GC	122		3	15	13	62	65	30	18	48	60	311
0	915	KO_D14_GC	47		Total	212	206	217	240	223	189	202	236	1725
3	915	KO_D14_GC	13
1	915	KO_D14_GC	24			KO_D14_GC		KO_D7_GC		WT_D14_GC		WT_D7_GC
0	842	KO_D7_GC	82		0	10.8491	22.8155	37.788	25.8333	66.8161	71.4286	44.5545	19.4915
3	842	KO_D7_GC	62		1	6.60377	11.6505	26.2673	36.25	19.7309	19.0476	31.6832	55.0847
1	842	KO_D7_GC	57		2	75.4717	59.2233	7.37327	10.8333	0	0	0	0
2	842	KO_D7_GC	16		3	7.07547	6.31068	28.5714	27.0833	13.4529	9.52381	23.7624	25.4237
3	855	KO_D7_GC	65
1	855	KO_D7_GC	87
0	855	KO_D7_GC	62		Cluster 0	Light Zone
2	855	KO_D7_GC	26		Cluster 1	Dark Zone 1
0	861	WT_D14_GC	135		Cluster 2	Mb1HellsKO Specific Cluster
1	861	WT_D14_GC	36		Cluster 3	Dark Zone 2
3	861	WT_D14_GC	18
0	686	WT_D14_GC	149
1	686	WT_D14_GC	44
3	686	WT_D14_GC	30
1	841	WT_D7_GC	64
0	841	WT_D7_GC	90
3	841	WT_D7_GC	48
1	856	WT_D7_GC	130
0	856	WT_D7_GC	46
3	856	WT_D7_GC	60

## Sheet: 8a -ScRNAseq Cluster Genes
p_val	avg_log2FC	pct.1	pct.2	p_val_adj	cluster	gene
4.51522e-116	-1.40616	0.907	0.979	5.42594e-112	0	Tuba1b
9.01852e-116	-1.09039	0.953	0.983	1.08376e-111	0	H2afz
1.32512e-103	-0.871663	0.995	0.999	1.59239e-99	0	Ptma
4.7476e-99	-1.08949	0.962	0.985	5.70519e-95	0	Tubb5
9.70868e-91	-0.989254	0.927	0.982	1.16669e-86	0	Hmgb2		Cluster 0	Light Zone
2.68421e-90	-1.34378	0.722	0.909	3.22561e-86	0	2810417H13Rik		Cluster 1	Dark Zone 1
4.37325e-89	-0.992616	0.855	0.957	5.25533e-85	0	Stmn1		Cluster 2	Mb1HellsKO Specific Cluster
1.81966e-83	-1.25664	0.779	0.921	2.18669e-79	0	Mki67		Cluster 3	Dark Zone 2
2.01262e-81	-1.27077	0.273	0.681	2.41856e-77	0	Ccna2
2.15211e-75	-0.687274	0.981	0.992	2.58619e-71	0	Hmgb1
1.46312e-71	-1.3158	0.598	0.815	1.75824e-67	0	Tubb4b
1.68534e-67	-0.960547	0.541	0.819	2.02528e-63	0	Ncapd2
1.07781e-64	-0.886012	0.502	0.782	1.2952e-60	0	Ube2s
2.53377e-64	-0.95073	0.057	0.444	3.04483e-60	0	Plk1
3.55615e-63	-1.00787	0.18	0.564	4.27342e-59	0	Tpx2
4.86498e-62	-0.948751	0.069	0.454	5.84625e-58	0	Ccnb1
6.20498e-61	-1.40223	0.577	0.79	7.45653e-57	0	Top2a
2.30556e-57	-0.783415	0.049	0.406	2.77059e-53	0	Ckap2l
5.87496e-57	-0.844322	0.073	0.431	7.05994e-53	0	Hmmr
1.37855e-56	-0.847612	0.148	0.522	1.6566e-52	0	Racgap1
2.52194e-56	-0.917553	0.42	0.718	3.03061e-52	0	Cdca3
6.44549e-56	-0.840973	0.109	0.478	7.74554e-52	0	Nuf2
1.14058e-55	-1.03391	0.434	0.709	1.37064e-51	0	Cks2
4.27179e-55	-0.823883	0.103	0.466	5.13341e-51	0	Incenp
7.49292e-55	-0.606163	0.964	0.988	9.00424e-51	0	Ran
4.31656e-54	-0.963147	0.15	0.506	5.18721e-50	0	Cdk1
2.05566e-53	-0.800453	0.047	0.384	2.47029e-49	0	Cdc20
2.47573e-53	-0.77297	0.077	0.425	2.97509e-49	0	Kif11
1.47915e-52	-0.962331	0.12	0.465	1.7775e-48	0	Kif23
2.96644e-51	-0.807801	0.494	0.74	3.56477e-47	0	Rrm1
1.23754e-50	-0.682492	0.743	0.906	1.48715e-46	0	Nucks1
1.65698e-50	-0.77001	0.227	0.582	1.99119e-46	0	Cdca8
1.40873e-49	0.443874	1	1	1.69287e-45	0	Cd74
2.5291e-49	-0.812039	0.273	0.603	3.03922e-45	0	Birc5
8.36917e-48	-0.697513	0.132	0.468	1.00572e-43	0	Spc24
2.53525e-47	-0.891863	0.093	0.414	3.04661e-43	0	Nusap1
6.76733e-47	-0.891402	0.262	0.575	8.1323e-43	0	Tuba1c
8.42918e-47	-0.666552	0.174	0.526	1.01294e-42	0	Smc2
1.35899e-46	-0.537529	0.03	0.33	1.63309e-42	0	Shcbp1
1.93075e-46	0.525257	1	0.992	2.32018e-42	0	Cd79b
4.53136e-46	-0.547888	0.035	0.333	5.44533e-42	0	Espl1
5.2116e-45	-0.687117	0.079	0.391	6.26278e-41	0	Cep55
3.38519e-44	-0.657693	0.076	0.384	4.06799e-40	0	Nek2
3.71899e-44	-0.686413	0.945	0.978	4.46911e-40	0	Hsp90aa1
1.22542e-43	-0.592654	0.049	0.344	1.47258e-39	0	Cdca2
1.26164e-43	-0.894649	0.186	0.5	1.51612e-39	0	Cenpe
1.57515e-42	-0.837726	0.437	0.696	1.89286e-38	0	Ccnb2
2.69898e-42	-0.724261	0.655	0.816	3.24336e-38	0	Rad21
2.88428e-42	-0.534945	0.047	0.33	3.46604e-38	0	Kif22
4.69214e-42	-0.609318	0.071	0.369	5.63855e-38	0	Kif4
5.28144e-42	-0.534532	0.047	0.331	6.34671e-38	0	Kif20a
2.43789e-41	-0.706828	0.107	0.404	2.92962e-37	0	Aurkb
2.49283e-41	-0.474141	0.992	0.995	2.99564e-37	0	Hmgn2
1.1908e-40	-0.615731	0.09	0.386	1.43099e-36	0	Spag5
2.77239e-40	-0.882015	0.445	0.686	3.33158e-36	0	Rrm2
4.97737e-40	-0.528848	0.085	0.384	5.9813e-36	0	Kif15
1.45241e-39	-0.578909	0.071	0.36	1.74536e-35	0	C330027C09Rik
4.90784e-39	-0.497808	1	0.999	5.89775e-35	0	Rps2
5.2599e-39	-0.516132	0.052	0.324	6.32082e-35	0	Bub1
9.22429e-39	-0.520363	0.112	0.412	1.10848e-34	0	Cenpm
9.77526e-39	-0.760106	0.071	0.346	1.17469e-34	0	Cenpf
1.2421e-38	0.548506	0.998	0.995	1.49264e-34	0	Cd79a
6.14956e-38	-0.533049	0.084	0.362	7.38992e-34	0	Ckap5
1.72561e-37	-0.610896	0.027	0.272	2.07366e-33	0	Aspm
1.98612e-37	-0.611236	0.26	0.558	2.38672e-33	0	Tacc3
2.02783e-37	-0.41941	0.017	0.257	2.43684e-33	0	Kif2c
2.67778e-37	-0.530492	0.069	0.341	3.21789e-33	0	Dlgap5
3.70779e-37	-0.479569	0.024	0.266	4.45565e-33	0	Aurka
1.03432e-36	-0.644224	0.104	0.382	1.24294e-32	0	Cdkn3
1.06453e-36	-0.720265	0.139	0.426	1.27925e-32	0	Prc1
1.26545e-36	-0.874603	0.73	0.84	1.52069e-32	0	Smc4
2.70308e-36	-0.479211	0.035	0.281	3.24829e-32	0	Cdca5
4.76049e-36	-0.733284	0.388	0.648	5.72069e-32	0	Cenpa
1.12037e-35	-0.63268	0.095	0.368	1.34634e-31	0	Spc25
1.29574e-35	-0.393341	0.997	1	1.55709e-31	0	Hnrnpa2b1
1.77255e-35	-0.488268	0.035	0.277	2.13007e-31	0	Mxd3
4.66601e-35	-0.462978	0.028	0.264	5.60714e-31	0	Ect2
7.69165e-35	-0.463442	0.084	0.352	9.24306e-31	0	Bub1b
9.47522e-35	-0.572126	0.696	0.847	1.13864e-30	0	Tmpo
1.19667e-34	-0.841281	0.385	0.626	1.43804e-30	0	H2afx
1.40192e-34	-0.656353	0.476	0.707	1.68468e-30	0	Mad2l1
8.27727e-34	-0.536596	0.774	0.896	9.94679e-30	0	Anp32e
9.69757e-34	-0.490903	0.077	0.336	1.16536e-29	0	E2f8
1.16876e-33	-0.559193	0.147	0.428	1.4045e-29	0	Ncaph
1.1783e-33	-0.505832	0.05	0.293	1.41597e-29	0	Ccnf
1.5918e-33	-0.519173	0.959	0.978	1.91287e-29	0	Hnrnpab
6.39134e-33	-0.462042	0.995	0.996	7.68048e-29	0	H3f3b
8.04033e-33	-0.453155	0.036	0.266	9.66207e-29	0	Pbk
1.40743e-32	-0.424432	0.046	0.279	1.69131e-28	0	Foxm1
3.0973e-32	-0.527726	0.304	0.581	3.72203e-28	0	Cks1b
3.54072e-32	-0.514228	0.052	0.289	4.25488e-28	0	Mis18bp1
4.38991e-32	-0.513462	0.263	0.537	5.27536e-28	0	Rangap1
8.67142e-32	-0.598888	0.445	0.683	1.04204e-27	0	Asf1b
1.33989e-31	-0.421448	0.101	0.362	1.61015e-27	0	Cenpw
1.29904e-30	-0.44377	0.071	0.306	1.56105e-26	0	Ndc80
2.3149e-30	-0.468687	0.079	0.32	2.78181e-26	0	Cenpn
2.77569e-30	-0.604862	0.656	0.801	3.33555e-26	0	Dut
4.29975e-30	-0.404745	0.028	0.237	5.16701e-26	0	Ttk
5.79401e-30	-1.20663	0.23	0.456	6.96267e-26	0	Gm11127
7.22656e-30	-0.5889	0.905	0.959	8.68416e-26	0	Zfp706
9.47847e-30	-0.43999	0.812	0.921	1.13903e-25	0	Cbx3
1.53429e-29	0.589705	0.956	0.855	1.84376e-25	0	Cd22
1.58291e-29	-0.356628	0.019	0.217	1.90219e-25	0	Kif18b
5.18044e-29	-0.934443	0.437	0.643	6.22534e-25	0	Ube2c
5.20744e-29	-0.328303	0.017	0.212	6.25778e-25	0	Gtse1
5.96726e-29	-0.351553	0.011	0.199	7.17085e-25	0	Cdc25c
8.78648e-29	-0.330678	0.027	0.226	1.05587e-24	0	Ska1
1.29524e-28	0.432569	0.997	0.994	1.5565e-24	0	Cd19
1.29996e-28	-0.477498	0.309	0.578	1.56217e-24	0	Lsm3
1.48953e-28	-0.441818	0.101	0.343	1.78997e-24	0	Rad51
3.57068e-28	-0.425192	0.207	0.476	4.29089e-24	0	Alyref
4.31495e-28	-0.377024	0.145	0.406	5.18528e-24	0	Lsm2
5.01473e-28	-0.457587	0.063	0.28	6.0262e-24	0	Ckap2
7.09209e-28	-0.457228	0.11	0.347	8.52257e-24	0	Ncapg
7.71446e-28	-0.497963	0.323	0.579	9.27047e-24	0	Tagln2
9.47101e-28	-0.497941	0.096	0.325	1.13813e-23	0	Fbxo5
1.42906e-27	-0.480722	0.995	0.996	1.71731e-23	0	Eif5a
1.44414e-27	-0.505648	0.148	0.393	1.73543e-23	0	Dbf4
2.39416e-27	-0.431324	0.748	0.882	2.87707e-23	0	Rbbp7
2.80045e-27	-0.454474	0.279	0.537	3.3653e-23	0	Lmnb1
3.63971e-27	0.288101	1	1	4.37383e-23	0	Tmsb4x
9.52217e-27	-0.384978	0.992	0.994	1.14428e-22	0	Anp32b
9.66071e-27	-0.397286	0.044	0.245	1.16093e-22	0	Sgol2
1.57655e-26	-0.403782	0.137	0.388	1.89454e-22	0	Ncapg2
1.60948e-26	0.423905	1	0.988	1.93411e-22	0	Cd37
2.49681e-26	-0.645747	0.899	0.932	3.00041e-22	0	Pcna
8.93132e-26	-0.327281	0.027	0.21	1.07328e-21	0	Oip5
1.22801e-25	-0.344361	0.025	0.207	1.4757e-21	0	Prr11
1.59132e-25	-0.446221	0.158	0.391	1.91229e-21	0	Hmgb3
1.95766e-25	-0.444843	0.21	0.463	2.35252e-21	0	Gmnn
2.1129e-25	-0.423515	0.998	0.999	2.53907e-21	0	Hsp90ab1
2.3767e-25	-0.337113	0.05	0.25	2.85608e-21	0	Sgol1
2.38427e-25	-0.476005	0.066	0.272	2.86518e-21	0	Neil3
3.00979e-25	0.401183	1	0.986	3.61687e-21	0	Ms4a1
4.1238e-25	-0.287817	0.025	0.204	4.95558e-21	0	Arhgap19
7.09704e-25	-0.497737	0.153	0.388	8.52851e-21	0	Clspn
1.08214e-24	-0.357156	0.09	0.305	1.3004e-20	0	Cenph
1.10074e-24	-0.366107	0.117	0.344	1.32276e-20	0	Rcc1
1.25692e-24	-0.440315	0.674	0.808	1.51044e-20	0	Snrpd1
1.30748e-24	-0.32159	0.055	0.249	1.5712e-20	0	Tyms
1.3641e-24	-0.389412	0.121	0.348	1.63924e-20	0	Odf2
3.67628e-24	-0.374997	0.103	0.318	4.41779e-20	0	Plk4
7.73429e-24	-0.422976	0.139	0.36	9.29429e-20	0	Arhgap11a
8.00562e-24	0.46702	0.951	0.834	9.62035e-20	0	Tnfrsf13c
1.07015e-23	-0.331507	0.106	0.328	1.286e-19	0	Cdc45
1.48433e-23	-0.470696	0.587	0.742	1.78372e-19	0	Ranbp1
1.55812e-23	-0.41888	0.091	0.302	1.8724e-19	0	Esco2
2.14466e-23	-0.35282	0.115	0.335	2.57724e-19	0	Rfc4
3.42918e-23	-0.43251	0.995	0.997	4.12085e-19	0	Npm1
3.65774e-23	-0.442836	0.678	0.814	4.39551e-19	0	Mcm7
4.00709e-23	-0.549913	0.167	0.39	4.81532e-19	0	Stil
4.0901e-23	-0.416603	0.09	0.29	4.91507e-19	0	Kif20b
1.2432e-22	-0.32955	0.986	0.994	1.49396e-18	0	Rpl14
2.56053e-22	-0.434798	0.573	0.732	3.07699e-18	0	2700094K13Rik
2.67477e-22	-0.493089	0.278	0.497	3.21427e-18	0	Tk1
2.81536e-22	-0.401498	0.956	0.966	3.38322e-18	0	Srsf2
3.18304e-22	-0.345685	0.096	0.303	3.82506e-18	0	Ccdc34
3.29338e-22	-0.340764	0.162	0.393	3.95765e-18	0	Rfc5
3.68585e-22	-0.318583	1	0.998	4.42929e-18	0	Ppia
6.00963e-22	-0.469999	0.41	0.62	7.22177e-18	0	Ezh2
1.25129e-21	-0.262846	0.022	0.177	1.50368e-17	0	Melk
1.25842e-21	-0.313387	0.066	0.252	1.51224e-17	0	Rad51ap1
1.2636e-21	0.529261	0.833	0.676	1.51847e-17	0	Lax1
1.40509e-21	0.466473	0.855	0.683	1.6885e-17	0	Ltb
1.54257e-21	-0.294105	0.038	0.204	1.8537e-17	0	Cenpl
3.41132e-21	0.400496	0.956	0.897	4.09938e-17	0	Samhd1
3.93629e-21	-0.258916	0.014	0.159	4.73024e-17	0	Parpbp
4.78903e-21	0.388846	0.995	0.966	5.75497e-17	0	Cnn2
6.54666e-21	-0.817971	0.434	0.594	7.86712e-17	0	Kpna2
6.98124e-21	-0.289416	0.052	0.225	8.38935e-17	0	Gpsm2
7.20489e-21	-0.406264	0.203	0.428	8.65811e-17	0	Cdca4
7.62375e-21	-0.586058	0.767	0.84	9.16146e-17	0	Mif
8.19368e-21	-0.294791	0.032	0.189	9.84634e-17	0	Kif18a
8.64945e-21	0.450463	0.838	0.66	1.0394e-16	0	Hvcn1
1.09215e-20	-0.3431	0.099	0.291	1.31244e-16	0	Mis18a
2.65741e-20	-0.312957	0.091	0.283	3.19341e-16	0	Ube2t
4.7068e-20	-0.409946	0.653	0.777	5.65616e-16	0	Ssrp1
5.14536e-20	-0.400845	0.659	0.792	6.18317e-16	0	H2afv
7.12009e-20	-0.44521	0.312	0.519	8.55621e-16	0	Ybx3
7.51038e-20	-0.37973	0.314	0.535	9.02523e-16	0	Fen1
9.03069e-20	-0.392606	0.644	0.79	1.08522e-15	0	Hdgf
1.14094e-19	-0.381848	0.995	0.999	1.37107e-15	0	Hspa8
1.35958e-19	-0.263929	0.039	0.195	1.63381e-15	0	Ska3
1.45652e-19	-0.265669	0.044	0.203	1.7503e-15	0	Spdl1
1.73405e-19	-0.384523	0.304	0.523	2.08381e-15	0	Suv39h1
2.04311e-19	-0.370831	0.897	0.946	2.4552e-15	0	Banf1
2.0809e-19	-0.427284	0.352	0.556	2.50061e-15	0	Uhrf1
2.64542e-19	-0.357762	0.968	0.984	3.17901e-15	0	Set
2.71695e-19	-0.376054	0.276	0.488	3.26496e-15	0	Rfwd3
2.87452e-19	-0.376866	0.995	0.995	3.45431e-15	0	Cd24a
3.02598e-19	0.414578	0.935	0.841	3.63632e-15	0	Rhoh
3.93165e-19	-0.262025	0.035	0.184	4.72466e-15	0	Depdc1a
4.73768e-19	-0.504144	0.099	0.275	5.69327e-15	0	Psg23
8.69402e-19	-0.291671	0.114	0.305	1.04476e-14	0	Mybl2
1.17876e-18	0.402477	0.986	0.924	1.41652e-14	0	H2-Ob
1.44402e-18	0.417338	0.953	0.869	1.73528e-14	0	Crip1
1.46874e-18	-0.264141	0.047	0.203	1.76498e-14	0	Trip13
4.06255e-18	-1.92035	0.669	0.68	4.88196e-14	0	A430078G23Rik
4.13072e-18	-0.478895	0.629	0.745	4.96389e-14	0	Dhfr
4.58647e-18	-0.271054	0.087	0.261	5.51156e-14	0	Casc5
4.61529e-18	-0.377182	0.372	0.566	5.5462e-14	0	Nudc
8.09707e-18	-0.458604	0.546	0.676	9.73025e-14	0	Tuba1a
8.70669e-18	-0.336457	0.992	0.996	1.04628e-13	0	Ybx1
9.48435e-18	0.405699	0.617	0.433	1.13973e-13	0	Cxcr5
1.04904e-17	0.563144	0.686	0.499	1.26063e-13	0	Fcer2a
1.23646e-17	-0.402473	0.27	0.47	1.48586e-13	0	Phgdh
1.35676e-17	-0.284859	0.962	0.984	1.63041e-13	0	Hmgn1
1.56527e-17	-0.407404	0.752	0.845	1.88099e-13	0	Dck
1.72473e-17	0.444802	0.759	0.599	2.07261e-13	0	Wdr92
2.25188e-17	-0.483757	0.842	0.881	2.70609e-13	0	Calm2
2.76318e-17	0.328882	0.994	0.972	3.32051e-13	0	Cd53
2.84896e-17	-0.301152	0.129	0.309	3.42359e-13	0	Sept11
4.07732e-17	-0.401136	0.937	0.969	4.89971e-13	0	Ncl
4.19126e-17	-0.440087	0.544	0.693	5.03664e-13	0	Psat1
4.52993e-17	-0.397871	0.685	0.791	5.44362e-13	0	Pa2g4
4.78195e-17	-0.37555	0.491	0.656	5.74647e-13	0	Nasp
5.34092e-17	-0.439296	0.254	0.448	6.41819e-13	0	Tcf19
6.25498e-17	-0.353395	0.942	0.971	7.51661e-13	0	Prdx1
6.6118e-17	-0.262578	0.989	0.994	7.9454e-13	0	Hnrnpa3
6.67326e-17	-0.292775	0.084	0.248	8.01925e-13	0	Brca1
6.8648e-17	-0.396012	0.598	0.728	8.24943e-13	0	Cbx5
1.17311e-16	0.323871	0.984	0.963	1.40973e-12	0	Arpc1b
1.22481e-16	0.375199	0.817	0.628	1.47185e-12	0	Apoe
1.25041e-16	0.379295	0.962	0.904	1.50262e-12	0	Mcl1
1.26065e-16	-0.255616	0.084	0.246	1.51492e-12	0	Kntc1
1.40374e-16	-0.302082	0.224	0.421	1.68688e-12	0	Pola1
1.81949e-16	-0.26274	0.074	0.229	2.18648e-12	0	Tmem48
1.93868e-16	-0.35565	0.399	0.581	2.32971e-12	0	Ahcy
2.09156e-16	-0.32594	0.262	0.466	2.51343e-12	0	Ipo5
2.27247e-16	-0.310179	0.192	0.382	2.73083e-12	0	Setd8
2.53287e-16	-0.27114	0.126	0.302	3.04375e-12	0	Haus4
3.28538e-16	-0.298881	0.112	0.282	3.94805e-12	0	Cdkn2c
3.35674e-16	-1.74928	0.748	0.727	4.03379e-12	0	Gm19757
3.70158e-16	0.333677	0.916	0.793	4.44819e-12	0	Btg1
3.76776e-16	-0.281411	0.189	0.387	4.52771e-12	0	Fignl1
5.62406e-16	-0.258962	0.08	0.234	6.75843e-12	0	Myef2
5.75229e-16	-0.259682	0.11	0.279	6.91253e-12	0	Dctpp1
9.09767e-16	-0.28121	0.087	0.245	1.09327e-11	0	Knstrn
9.24656e-16	-0.375265	0.705	0.805	1.11116e-11	0	Mcm5
1.05549e-15	-0.300905	0.227	0.424	1.26839e-11	0	Dtymk
2.06475e-15	0.42593	0.86	0.714	2.48121e-11	0	Pou2f2
2.07829e-15	-0.283587	0.136	0.307	2.49749e-11	0	Tex30
2.46143e-15	-0.275106	0.044	0.175	2.9579e-11	0	Troap
2.54957e-15	0.342971	0.979	0.936	3.06382e-11	0	Arpc5
2.60458e-15	-0.263446	0.112	0.274	3.12993e-11	0	Cmc2
3.48771e-15	-0.344729	0.396	0.564	4.19118e-11	0	Cse1l
4.68429e-15	0.412122	0.83	0.666	5.62911e-11	0	Shisa5
4.97083e-15	-0.276158	0.139	0.313	5.97344e-11	0	Pole
5.43758e-15	-0.330203	0.284	0.474	6.53434e-11	0	Hspa14
5.64684e-15	0.408988	0.838	0.732	6.7858e-11	0	Bcl11a
8.15991e-15	-0.252488	0.232	0.435	9.80576e-11	0	Rpa3
8.82534e-15	-0.307025	0.855	0.917	1.06054e-10	0	Snrpg
1.05106e-14	0.36906	0.768	0.625	1.26305e-10	0	Unc93b1
1.06258e-14	-0.326505	0.715	0.803	1.2769e-10	0	Cdk2ap1
1.0968e-14	-0.287293	0.151	0.321	1.31802e-10	0	Lyar
1.15567e-14	0.497031	0.475	0.319	1.38877e-10	0	Lmo2
1.29434e-14	0.372409	0.771	0.624	1.5554e-10	0	Siglecg
1.3156e-14	-0.306479	0.189	0.362	1.58096e-10	0	Nde1
1.34788e-14	-0.255624	0.159	0.332	1.61975e-10	0	Nup85
1.52878e-14	0.359138	0.347	0.193	1.83713e-10	0	Lta
1.90079e-14	0.327328	0.992	0.979	2.28418e-10	0	Ptprc
2.03706e-14	0.365437	0.741	0.616	2.44793e-10	0	Sema4d
2.16999e-14	-0.337868	0.746	0.83	2.60767e-10	0	Azin1
2.32743e-14	-0.279554	0.997	0.993	2.79687e-10	0	Pou2af1
2.82336e-14	-0.263689	0.229	0.421	3.39283e-10	0	Rbl1
3.32061e-14	-0.336136	0.372	0.545	3.99038e-10	0	Hat1
4.27406e-14	-0.309149	0.858	0.893	5.13614e-10	0	Snrpb
4.61222e-14	-0.275168	0.172	0.346	5.5425e-10	0	Atad5
4.88886e-14	-0.351919	0.23	0.41	5.87494e-10	0	Sft2d2
5.46976e-14	0.258084	1	1	6.57301e-10	0	H2-Eb1
5.56473e-14	0.401283	0.533	0.362	6.68713e-10	0	Cd83
5.62006e-14	0.429202	0.893	0.779	6.75363e-10	0	Basp1
7.96016e-14	-0.429897	0.099	0.244	9.56572e-10	0	Asns
8.39396e-14	-0.297585	0.349	0.538	1.0087e-09	0	Anapc11
8.97505e-14	-0.337397	0.356	0.528	1.07853e-09	0	Tipin
9.16691e-14	-0.338394	0.595	0.713	1.10159e-09	0	Dek
1.26856e-13	-0.347682	0.45	0.618	1.52443e-09	0	Lig1
1.34012e-13	0.431409	0.543	0.401	1.61043e-09	0	Helz2
1.37387e-13	-0.258623	0.194	0.369	1.65099e-09	0	Nup205
1.94141e-13	-0.281109	0.2	0.374	2.333e-09	0	Eif1ad
1.94325e-13	-0.3261	0.606	0.732	2.3352e-09	0	Chchd10
2.13248e-13	-0.316998	0.53	0.675	2.5626e-09	0	Ddx39
2.40874e-13	-0.312005	0.872	0.906	2.89458e-09	0	Nme2
2.60002e-13	0.362116	0.937	0.859	3.12444e-09	0	H2-DMa
2.72174e-13	-0.299602	0.372	0.542	3.27071e-09	0	Impdh2
3.36837e-13	-0.316625	0.388	0.554	4.04777e-09	0	Magoh
3.44268e-13	-0.26215	0.156	0.314	4.13707e-09	0	Rhno1
3.4596e-13	0.3618	0.76	0.643	4.15741e-09	0	Hmha1
3.53313e-13	-0.262732	0.956	0.97	4.24576e-09	0	Hnrnpu
3.5678e-13	-0.326773	0.456	0.612	4.28743e-09	0	Whsc1
3.78599e-13	0.268291	0.997	0.991	4.54963e-09	0	Ptprcap
3.91202e-13	-0.292613	0.279	0.454	4.70108e-09	0	Uchl5
4.02746e-13	-0.266708	0.954	0.973	4.8398e-09	0	Srsf3
5.1278e-13	0.480684	0.424	0.288	6.16208e-09	0	Pld4
5.43608e-13	0.276582	0.989	0.965	6.53254e-09	0	Kcnq1ot1
7.39957e-13	-0.2868	0.188	0.347	8.89207e-09	0	Ddt
7.95256e-13	-0.276249	0.948	0.972	9.55659e-09	0	Pkm
9.1223e-13	0.416917	0.711	0.6	1.09623e-08	0	Foxp1
1.22118e-12	-0.260911	0.254	0.427	1.46749e-08	0	Snrnp25
1.88845e-12	-0.301614	0.267	0.44	2.26935e-08	0	Atad2
2.00212e-12	-0.26572	0.15	0.301	2.40595e-08	0	Ccrl1
2.08849e-12	-0.308272	0.164	0.316	2.50973e-08	0	Reep4
2.29203e-12	-0.25927	0.251	0.429	2.75433e-08	0	Rnaseh2b
2.2969e-12	0.325816	0.749	0.626	2.76018e-08	0	Dbnl
2.81813e-12	0.268078	0.997	0.99	3.38655e-08	0	Laptm5
2.88427e-12	-0.250313	0.967	0.985	3.46602e-08	0	Atp5g3
2.90768e-12	0.334643	0.571	0.431	3.49416e-08	0	Gimap6
3.05388e-12	-0.280266	0.527	0.676	3.66984e-08	0	Xpo1
3.77638e-12	0.374208	0.631	0.494	4.53808e-08	0	Ciita
4.22691e-12	0.360549	0.785	0.654	5.07948e-08	0	Myo1g
4.65815e-12	-0.250241	0.137	0.286	5.59769e-08	0	C230052I12Rik
4.85407e-12	0.251292	1	1	5.83313e-08	0	H2-Aa
5.06096e-12	-0.25453	0.828	0.898	6.08176e-08	0	Sod1
6.81347e-12	0.335253	0.85	0.764	8.18775e-08	0	Ptk2b
6.88184e-12	0.33684	0.765	0.636	8.26991e-08	0	Btla
7.77088e-12	-0.26087	0.989	0.981	9.33826e-08	0	Eef1g
7.90446e-12	-0.339855	0.311	0.46	9.49879e-08	0	Brd8
8.78256e-12	-0.311335	0.42	0.56	1.0554e-07	0	Sae1
8.83168e-12	-0.255195	0.379	0.547	1.0613e-07	0	Mrpl51
8.83462e-12	-0.265412	0.536	0.677	1.06166e-07	0	Snrpc
1.0049e-11	-0.302696	0.448	0.583	1.20759e-07	0	Stip1
1.12925e-11	-0.337778	0.543	0.665	1.35702e-07	0	Usp1
1.18405e-11	0.312608	0.726	0.585	1.42287e-07	0	Napsa
1.31565e-11	0.268237	0.997	0.996	1.58102e-07	0	Sh3bgrl3
1.38727e-11	-0.286593	0.662	0.742	1.66709e-07	0	Gtf2a2
1.44538e-11	-0.26221	0.215	0.374	1.73692e-07	0	BC035044
1.57444e-11	0.363132	0.675	0.554	1.892e-07	0	Lbh
1.80511e-11	-0.253647	0.271	0.437	2.1692e-07	0	Naa38
2.12188e-11	0.275922	0.858	0.741	2.54987e-07	0	Ctss
2.22196e-11	0.338186	0.874	0.778	2.67013e-07	0	D4Wsu53e
2.26795e-11	-0.295073	0.82	0.859	2.72539e-07	0	Rbbp4
2.47625e-11	-0.256252	0.237	0.397	2.97571e-07	0	Vrk1
2.59713e-11	-0.311933	0.273	0.434	3.12097e-07	0	Fzr1
2.76752e-11	-0.251903	0.689	0.789	3.32573e-07	0	Hint1
3.27053e-11	-0.28982	0.345	0.513	3.93019e-07	0	Fkbp4
3.86715e-11	-0.391159	0.853	0.905	4.64715e-07	0	Hspe1
4.41786e-11	0.337768	0.779	0.659	5.30895e-07	0	Blk
4.44077e-11	-0.290831	0.317	0.475	5.33648e-07	0	Acsl5
4.55383e-11	0.312261	0.88	0.756	5.47234e-07	0	Foxo1
5.77092e-11	-0.266498	0.14	0.276	6.93492e-07	0	Ccng2
5.95614e-11	0.344518	0.91	0.849	7.15749e-07	0	Sipa1
6.66317e-11	0.301958	0.779	0.667	8.00714e-07	0	Ppdpf
9.8292e-11	0.302879	0.811	0.687	1.18118e-06	0	Fermt3
1.02322e-10	-0.368187	0.544	0.646	1.2296e-06	0	Bub3
1.20919e-10	-1.73782	0.95	0.885	1.45309e-06	0	Gm10845
1.4814e-10	0.284166	0.852	0.723	1.7802e-06	0	Mll1
1.53115e-10	0.316723	0.883	0.787	1.83999e-06	0	Jak1
1.70144e-10	0.394971	0.418	0.302	2.04462e-06	0	Cd86
1.9107e-10	-0.257334	0.696	0.789	2.29609e-06	0	Mapre1
2.15504e-10	0.311601	0.774	0.654	2.58972e-06	0	Tmem131
2.33702e-10	-0.370961	0.136	0.264	2.80839e-06	0	Ybey
2.5538e-10	0.298747	0.849	0.745	3.0689e-06	0	Bcl6
2.85913e-10	0.281222	0.869	0.771	3.43582e-06	0	Zfp36l1
2.90028e-10	0.330203	0.426	0.302	3.48527e-06	0	Il4ra
2.9227e-10	-0.279316	0.292	0.444	3.5122e-06	0	Hp1bp3
3.15076e-10	0.27361	0.915	0.855	3.78627e-06	0	Plekha2
4.23424e-10	0.317254	0.58	0.461	5.08829e-06	0	Arhgap30
4.54786e-10	0.304951	0.931	0.886	5.46517e-06	0	Cox7a2l
4.7042e-10	-0.257247	0.306	0.466	5.65303e-06	0	Prim1
5.49985e-10	0.353194	0.498	0.376	6.60917e-06	0	Gsn
5.9878e-10	-0.274218	0.317	0.462	7.19554e-06	0	Med30
7.28582e-10	-0.302606	0.356	0.506	8.75537e-06	0	Hspd1
1.00148e-09	0.290915	0.899	0.804	1.20348e-05	0	H2-DMb1
1.09988e-09	0.288276	0.719	0.609	1.32172e-05	0	1700021K19Rik
1.26526e-09	-0.347792	0.432	0.562	1.52047e-05	0	Lmo4
1.40706e-09	-0.285181	0.901	0.931	1.69087e-05	0	Vpreb3
1.41607e-09	-0.2991	0.617	0.711	1.70169e-05	0	Ptges3
1.41937e-09	-0.31624	0.661	0.731	1.70566e-05	0	Suz12
1.60665e-09	-0.259239	0.604	0.702	1.93072e-05	0	Smc1a
2.27313e-09	-0.535351	0.803	0.835	2.73162e-05	0	Arl6ip1
2.31468e-09	0.347982	0.525	0.421	2.78155e-05	0	Lat2
2.36971e-09	0.286568	0.678	0.563	2.84768e-05	0	Dock8
2.70458e-09	0.270625	0.856	0.764	3.25009e-05	0	Ablim1
2.87405e-09	-0.251166	0.331	0.469	3.45374e-05	0	Fbl
2.9306e-09	0.302745	0.872	0.753	3.52171e-05	0	Syk
3.41273e-09	0.323665	0.713	0.62	4.10108e-05	0	Macf1
3.49201e-09	-0.295793	0.629	0.711	4.19635e-05	0	Tpi1
3.49512e-09	0.308132	0.702	0.579	4.20008e-05	0	Hpse
3.72137e-09	0.26175	0.828	0.733	4.47196e-05	0	Ctsh
3.74349e-09	0.268779	0.89	0.791	4.49855e-05	0	Pold4
6.571e-09	-0.28356	0.961	0.946	7.89638e-05	0	Mbd2
6.67624e-09	0.298428	0.382	0.269	8.02284e-05	0	Tgfbr2
8.4836e-09	0.339027	0.393	0.279	0.000101947	0	Ncf1
1.01792e-08	0.278018	0.961	0.945	0.000122323	0	Ptpn6
1.24335e-08	-0.267498	0.677	0.751	0.000149413	0	Dnmt1
1.24644e-08	-0.268566	0.401	0.521	0.000149785	0	Gspt1
1.31797e-08	-0.269468	0.161	0.279	0.00015838	0	Gatm
1.79636e-08	0.273491	0.965	0.907	0.000215868	0	Aicda
1.81024e-08	-0.257302	0.325	0.463	0.000217536	0	Elavl1
1.92267e-08	0.307394	0.333	0.225	0.000231047	0	Gimap8
2.48426e-08	0.268379	0.336	0.226	0.000298534	0	AB124611
2.58305e-08	0.261529	0.705	0.608	0.000310405	0	Sept1
3.08253e-08	-0.29402	0.74	0.796	0.000370428	0	Shmt2
3.13163e-08	-0.357015	0.899	0.885	0.000376328	0	8430410A17Rik
4.34151e-08	0.252061	0.808	0.697	0.000521719	0	Sp110
4.56407e-08	-0.294906	0.94	0.921	0.000548464	0	Ldha
4.57518e-08	0.270835	0.934	0.893	0.000549799	0	Spib
4.73465e-08	0.285877	0.491	0.382	0.000568963	0	Ypel3
5.44153e-08	0.264701	0.808	0.707	0.000653909	0	Gga2
6.10476e-08	-0.285462	0.35	0.485	0.000733609	0	Hsp90b1
6.15008e-08	0.316673	0.582	0.504	0.000739055	0	Myo1c
6.37126e-08	0.309292	0.733	0.632	0.000765635	0	Tmem123
6.74333e-08	0.290386	0.547	0.46	0.000810346	0	Vasp
8.34101e-08	0.290291	0.748	0.657	0.00100234	0	Jund
8.64381e-08	0.306737	0.431	0.336	0.00103873	0	Irf5
9.2557e-08	0.295463	0.92	0.847	0.00111226	0	Stt3b
9.84162e-08	0.274254	0.962	0.896	0.00118267	0	Malat1
1.09526e-07	-0.33445	0.751	0.766	0.00131617	0	Smarca4
1.39146e-07	0.292791	0.464	0.367	0.00167211	0	Arhgap25
1.50323e-07	0.263122	0.882	0.79	0.00180644	0	Stk17b
1.53309e-07	0.277148	0.579	0.482	0.00184231	0	Arhgap4
1.62228e-07	0.257859	0.975	0.944	0.00194949	0	Irf8
1.71128e-07	0.281519	0.623	0.539	0.00205645	0	Nckap1l
2.1458e-07	0.313992	0.587	0.511	0.00257861	0	Sqstm1
2.22964e-07	0.273738	0.56	0.472	0.00267936	0	Gpsm3
2.41479e-07	0.256072	0.735	0.653	0.00290185	0	Coro1b
3.94507e-07	-0.26519	0.763	0.798	0.00474079	0	Nme1
5.51433e-07	0.312073	0.527	0.436	0.00662657	0	Rgs2
5.77211e-07	0.268004	0.554	0.456	0.00693635	0	Gimap1
1.03105e-06	0.286076	0.525	0.429	0.0123902	0	H2-Oa
1.04417e-06	-0.267969	0.763	0.788	0.0125477	0	Gcsam
1.32554e-06	0.257121	0.735	0.652	0.015929	0	Lpxn
1.93986e-06	0.26087	0.265	0.181	0.0233113	0	Syne1
2.11229e-06	0.26261	0.483	0.398	0.0253833	0	Pxk
3.20014e-06	0.292461	0.483	0.399	0.0384561	0	Ncf2
3.77361e-06	-0.257664	0.672	0.718	0.0453475	0	Nop56
3.95101e-06	0.260345	0.584	0.502	0.0474792	0	Pitpnc1
5.38996e-06	0.276697	0.442	0.365	0.0647712	0	Rraga
6.54456e-06	0.251156	0.634	0.563	0.0786459	0	Bzw2
6.87237e-06	0.257165	0.194	0.122	0.0825853	0	Tnf
7.71808e-06	0.257648	0.856	0.789	0.0927481	0	Capns1
8.66358e-06	0.292218	0.442	0.367	0.10411	0	Il21r
9.16757e-06	0.276359	0.584	0.534	0.110167	0	Rcsd1
1.29655e-05	0.262493	0.379	0.294	0.155806	0	Srpk3
2.62527e-05	0.259466	0.681	0.588	0.315479	0	Ifi30
3.73702e-05	0.254177	0.603	0.515	0.449078	0	Clk1
4.19487e-05	0.262535	0.396	0.33	0.504098	0	Man2b1
5.86343e-05	0.261529	0.626	0.562	0.704608	0	Itgb2
8.0574e-05	0.257858	0.369	0.297	0.968257	0	Zbtb20
0.000181254	0.297497	0.372	0.307	1	0	Rhof
0.000291743	0.258466	0.366	0.311	1	0	Eif2ak3
0.000774454	0.292483	0.374	0.319	1	0	Dhx40
0.000818712	0.286701	0.372	0.323	1	0	Ankrd12
0.00113305	0.254043	0.342	0.29	1	0	Cbfa2t3
2.72118e-49	0.64702	0.996	0.95	3.27004e-45	1	Hmgb2
1.00437e-47	-0.516744	1	1	1.20695e-43	1	Cd74
4.01649e-41	0.851099	0.886	0.681	4.82662e-37	1	Tubb4b
1.02598e-38	0.523877	1	0.961	1.23293e-34	1	H2afz
1.1255e-37	0.692863	0.811	0.525	1.35252e-33	1	Ccnb2
7.95593e-36	0.447873	1	0.997	9.56064e-32	1	Ptma
1.35321e-35	-0.533677	0.987	0.998	1.62615e-31	1	Cd79b
5.79992e-35	0.702117	0.759	0.478	6.96976e-31	1	Cenpa
1.76538e-33	0.531308	1	0.994	2.12145e-29	1	Eif5a
1.5573e-32	0.45545	0.998	0.972	1.8714e-28	1	Ran
1.58831e-32	0.737924	0.452	0.191	1.90867e-28	1	Cdc20
1.04142e-31	-0.804142	0.853	0.944	1.25148e-27	1	Malat1
1.32418e-31	-0.703004	0.814	0.92	1.59127e-27	1	Cd22
1.51271e-31	0.533667	0.533	0.233	1.81782e-27	1	Ccnb1
4.00127e-31	0.411241	1	0.983	4.80833e-27	1	Hmgb1
4.74107e-30	-0.496198	0.98	0.995	5.69735e-26	1	Ms4a1
3.54972e-28	0.442038	0.993	0.938	4.2657e-24	1	Tuba1b
8.44098e-27	-0.468904	0.993	0.995	1.01435e-22	1	Cd19
1.899e-26	-0.429775	1	1	2.28203e-22	1	H2-Aa
2.59058e-26	0.416459	1	0.994	3.1131e-22	1	Cd24a
8.99698e-26	-0.384228	1	1	1.08117e-21	1	H2-Ab1
9.8001e-26	0.46239	0.982	0.952	1.17768e-21	1	Prdx1
1.08786e-25	0.645874	0.768	0.55	1.30729e-21	1	Cks2
5.16629e-25	0.483466	0.952	0.873	6.20833e-21	1	Snrpg
6.5246e-25	-0.622227	0.636	0.815	7.84061e-21	1	Pou2f2
1.40686e-24	0.396211	0.993	0.893	1.69062e-20	1	Stmn1
2.9137e-24	-0.494925	0.895	0.965	3.50139e-20	1	H2-Ob
6.93667e-24	0.472534	0.809	0.625	8.33579e-20	1	2700094K13Rik
1.59368e-23	0.594165	0.901	0.781	1.91512e-19	1	Mif
1.93357e-23	0.323155	1	0.998	2.32357e-19	1	Hnrnpa2b1
3.0648e-23	0.445222	0.649	0.392	3.68298e-19	1	Tuba1c
4.48346e-23	0.439112	0.827	0.626	5.38777e-19	1	Ube2s
4.678e-23	0.524448	0.765	0.579	5.62155e-19	1	Tuba1a
1.15442e-22	0.390672	0.965	0.796	1.38727e-18	1	2810417H13Rik
1.41243e-22	0.392897	0.998	1	1.69731e-18	1	Rps2
1.67533e-22	-0.475545	0.877	0.949	2.01324e-18	1	Ubc
6.13255e-22	0.369671	0.993	0.971	7.36949e-18	1	Tubb5
7.95908e-22	0.33415	1	0.994	9.56442e-18	1	Gapdh
8.2608e-22	0.401596	0.958	0.897	9.927e-18	1	Gpx1
9.61797e-22	0.424921	0.952	0.816	1.15579e-17	1	Anp32e
1.05741e-21	0.327905	1	0.992	1.27069e-17	1	Hmgn2
1.37059e-21	-0.534313	0.603	0.769	1.64704e-17	1	Hvcn1
2.56443e-21	-0.503066	0.952	0.982	3.08168e-17	1	Kcnq1ot1
2.95142e-21	0.505712	0.993	0.956	3.54672e-17	1	Hsp90aa1
4.91203e-21	-1.56493	0.862	0.925	5.90278e-17	1	Gm10845
1.18718e-20	-0.769873	0.588	0.737	1.42663e-16	1	Apoe
2.2765e-20	0.491005	0.441	0.222	2.73567e-16	1	Cdkn3
1.84118e-19	0.399785	0.947	0.874	2.21254e-15	1	Nme2
2.40639e-19	0.389294	0.934	0.814	2.89176e-15	1	Nucks1
2.69415e-19	0.365224	0.998	0.994	3.23756e-15	1	Ybx1
2.74919e-19	0.406812	0.717	0.464	3.3037e-15	1	Ccna2
3.66275e-19	0.543529	0.586	0.364	4.40153e-15	1	Tpx2
4.38539e-19	-0.480164	0.581	0.759	5.26993e-15	1	Chst3
6.20045e-19	-0.412116	0.971	0.988	7.45108e-15	1	Ptprc
8.78986e-19	0.465192	0.616	0.392	1.05628e-14	1	Cdca8
8.92263e-19	-0.444674	0.625	0.778	1.07223e-14	1	Sp110
2.93299e-18	-0.503889	0.833	0.893	3.52458e-14	1	Tnfrsf13c
5.01102e-18	0.351928	0.993	0.973	6.02174e-14	1	Atp5g3
6.83804e-18	-0.524122	0.632	0.769	8.21727e-14	1	Faim3
7.26514e-18	-0.392579	0.985	0.995	8.73052e-14	1	Cd37
7.70447e-18	0.387512	0.974	0.912	9.25846e-14	1	Banf1
1.43788e-17	-0.428313	0.811	0.893	1.72791e-13	1	Sipa1
1.66816e-17	-0.447032	0.697	0.814	2.00463e-13	1	Bcl6
2.33352e-17	0.353522	0.781	0.546	2.80419e-13	1	Cdca3
2.98592e-17	0.315278	1	0.987	3.58818e-13	1	Slc25a5
3.56845e-17	-1.46626	0.654	0.764	4.2882e-13	1	Gm19757
4.18771e-17	0.440671	0.796	0.645	5.03238e-13	1	Ranbp1
5.37739e-17	0.382338	0.647	0.422	6.462e-13	1	Birc5
6.15149e-17	0.471597	0.41	0.221	7.39224e-13	1	Nek2
1.14415e-16	0.463381	0.851	0.711	1.37493e-12	1	Dut
1.27732e-16	0.306865	0.998	0.968	1.53495e-12	1	Txn1
1.70948e-16	0.333562	0.873	0.661	2.05428e-12	1	Ncapd2
2.95907e-16	0.352687	0.866	0.762	3.55592e-12	1	Dbi
4.16819e-16	-0.459112	0.783	0.879	5.00892e-12	1	A630089N07Rik
4.5765e-16	-0.467051	0.849	0.935	5.49958e-12	1	Gm17821
5.53367e-16	0.430718	0.757	0.574	6.64981e-12	1	Mad2l1
8.87137e-16	0.361809	0.98	0.956	1.06607e-11	1	Srsf2
1.0245e-15	0.429364	0.849	0.723	1.23114e-11	1	Rad21
1.15371e-15	-0.478107	0.739	0.85	1.38642e-11	1	Basp1
1.1915e-15	0.332136	0.976	0.958	1.43183e-11	1	Pkm
1.45123e-15	0.495535	0.735	0.548	1.74394e-11	1	Rrm2
1.75359e-15	-0.402089	0.836	0.89	2.10729e-11	1	Rhoh
2.85024e-15	0.303902	0.993	0.939	3.42514e-11	1	Pcbp1
3.02324e-15	0.455839	0.95	0.92	3.63302e-11	1	Ldha
3.10056e-15	0.28417	0.993	0.99	3.72594e-11	1	Rpl14
3.47497e-15	-0.330008	0.123	0.314	4.17587e-11	1	Itpr2
4.18217e-15	0.372025	0.351	0.182	5.02572e-11	1	Kif20a
4.86226e-15	0.39439	0.785	0.638	5.84297e-11	1	Ptges3
7.76702e-15	0.341478	0.752	0.58	9.33363e-11	1	Snrpc
1.42258e-14	-0.403593	0.182	0.377	1.70951e-10	1	Srpk3
1.76931e-14	0.297874	0.996	0.972	2.12618e-10	1	Cox6a1
1.84747e-14	-0.384694	0.923	0.961	2.22011e-10	1	Ptpn6
1.97107e-14	-0.387315	0.467	0.645	2.36863e-10	1	Lbh
2.39121e-14	0.298394	0.792	0.598	2.87351e-10	1	Rrm1
2.42781e-14	0.278959	1	0.998	2.9175e-10	1	Ppia
2.79953e-14	0.380978	0.822	0.705	3.3642e-10	1	Hdgf
4.01606e-14	0.376101	0.607	0.433	4.8261e-10	1	Lsm3
4.27702e-14	0.347694	0.625	0.427	5.13969e-10	1	Cks1b
5.66654e-14	0.357103	0.91	0.831	6.80948e-10	1	Cox7b
6.31079e-14	-0.377481	0.689	0.8	7.58368e-10	1	Mll1
6.38422e-14	0.308828	0.998	0.999	7.67191e-10	1	mtNd3
7.3026e-14	0.266872	0.993	0.967	8.77554e-10	1	Chchd2
7.31111e-14	0.365849	0.314	0.159	8.78576e-10	1	Ckap2
8.09162e-14	-0.453165	0.419	0.589	9.7237e-10	1	Ciita
8.55923e-14	0.301594	1	0.984	1.02856e-09	1	Atp5b
9.01084e-14	0.344682	0.998	0.996	1.08283e-09	1	Npm1
1.12874e-13	-0.331121	1	1	1.35641e-09	1	mt-Rnr2
1.203e-13	0.415386	0.844	0.764	1.44564e-09	1	Nme1
1.46802e-13	-0.409384	0.186	0.373	1.76411e-09	1	Zbtb20
1.6397e-13	0.308599	0.393	0.221	1.97043e-09	1	Cenpw
1.89672e-13	0.336914	0.956	0.905	2.27928e-09	1	Cox6c
2.0354e-13	0.346179	0.908	0.775	2.44594e-09	1	Cycs
2.26739e-13	0.328651	0.934	0.861	2.72472e-09	1	Snrpb
2.5941e-13	-0.351219	0.969	0.988	3.11734e-09	1	H2-D1
2.59543e-13	0.266835	0.996	0.991	3.11893e-09	1	Hnrnpa3
2.61242e-13	-0.291864	0.989	0.994	3.13935e-09	1	Laptm5
2.62486e-13	-0.29332	1	1	3.15429e-09	1	H2-Eb1
3.20811e-13	0.333852	0.544	0.359	3.85519e-09	1	Idi1
3.23112e-13	0.373631	0.425	0.254	3.88283e-09	1	Hmmr
3.77918e-13	-0.412016	0.55	0.691	4.54144e-09	1	Macf1
4.68437e-13	0.28662	0.991	0.972	5.6292e-09	1	Cox8a
9.27452e-13	-0.326483	0.173	0.353	1.11452e-08	1	Slc50a1
1.7581e-12	0.373604	0.842	0.719	2.1127e-08	1	Pa2g4
1.76324e-12	-1.52187	0.614	0.698	2.11888e-08	1	A430078G23Rik
2.07139e-12	-0.334962	0.827	0.895	2.48919e-08	1	Plekha2
2.81001e-12	-0.414871	0.211	0.384	3.37679e-08	1	Pld4
3.68157e-12	0.305277	1	0.998	4.42414e-08	1	Hsp90ab1
3.82619e-12	0.336966	0.287	0.144	4.59794e-08	1	Aspm
5.01913e-12	0.299048	0.82	0.663	6.03149e-08	1	Psmb3
5.47516e-12	-0.374652	0.717	0.807	6.57949e-08	1	S1pr2
5.86178e-12	-0.793784	0.254	0.415	7.0441e-08	1	Gm11127
6.01151e-12	0.285903	0.923	0.862	7.22404e-08	1	Atp5j
6.12911e-12	-0.364128	0.577	0.715	7.36535e-08	1	Siglecg
9.30105e-12	-0.398676	0.272	0.438	1.11771e-07	1	Il21r
9.47221e-12	-0.332341	0.724	0.837	1.13828e-07	1	Zfp36l1
1.06171e-11	0.291389	0.526	0.333	1.27586e-07	1	Racgap1
1.06633e-11	-0.310937	0.2	0.367	1.28141e-07	1	Akap2
1.11993e-11	0.301919	0.724	0.583	1.34582e-07	1	Usmg5
1.33967e-11	-0.350329	0.719	0.831	1.60988e-07	1	Foxo1
1.77787e-11	-0.331955	0.765	0.849	2.13647e-07	1	Pold4
2.03031e-11	-0.365803	0.439	0.596	2.43982e-07	1	Fam134b
2.53709e-11	0.313728	0.649	0.498	3.04882e-07	1	Snrpd2
2.63053e-11	-0.32464	0.996	0.999	3.16111e-07	1	mtNd5
2.79532e-11	-0.45781	0.68	0.77	3.35913e-07	1	Ltb
2.8182e-11	0.28459	0.947	0.897	3.38663e-07	1	Erh
2.84765e-11	-0.331166	0.66	0.769	3.42202e-07	1	Cd81
2.86483e-11	-0.378839	0.34	0.509	3.44267e-07	1	H2-Oa
2.89348e-11	0.291178	0.796	0.646	3.4771e-07	1	Chchd10
2.90824e-11	-0.322725	0.77	0.864	3.49483e-07	1	H2-DMb1
3.00835e-11	0.329304	0.64	0.485	3.61513e-07	1	Polr2l
3.04338e-11	0.383365	0.362	0.215	3.65722e-07	1	C330027C09Rik
3.13684e-11	-0.380938	0.592	0.716	3.76955e-07	1	Btla
3.1618e-11	-0.599051	0.314	0.465	3.79953e-07	1	Cd83
3.54541e-11	0.298799	0.425	0.257	4.26052e-07	1	Plk1
4.16514e-11	0.33133	0.803	0.667	5.00525e-07	1	Dhfr
4.63424e-11	0.294639	0.662	0.511	5.56896e-07	1	Psmc1
4.65067e-11	0.354015	0.77	0.649	5.58871e-07	1	Tpi1
4.80958e-11	0.279079	0.991	0.981	5.77968e-07	1	Eef1g
5.27756e-11	0.30377	0.726	0.584	6.34205e-07	1	Ddx39
6.26664e-11	0.332274	0.908	0.833	7.53062e-07	1	Pgam1
6.3948e-11	-0.332547	0.193	0.352	7.68463e-07	1	Tgfbr2
7.25555e-11	0.338275	0.969	0.953	8.719e-07	1	Ncl
8.23735e-11	0.302353	0.844	0.728	9.89882e-07	1	Snrpd1
8.38188e-11	0.255889	0.974	0.935	1.00725e-06	1	Cox6b1
9.30037e-11	-0.385621	0.226	0.382	1.11763e-06	1	Ankrd12
9.4283e-11	-0.356817	0.305	0.463	1.133e-06	1	Baz2b
9.7531e-11	-0.317542	0.866	0.923	1.17203e-06	1	Spib
1.06994e-10	-0.406944	0.235	0.384	1.28574e-06	1	Cd86
1.07694e-10	0.300825	0.809	0.69	1.29416e-06	1	Taf9
1.35585e-10	0.346901	0.647	0.514	1.62932e-06	1	Vbp1
1.41933e-10	0.299378	0.836	0.723	1.70561e-06	1	2010107E04Rik
1.46333e-10	-0.406228	0.746	0.839	1.75848e-06	1	Cpne8
1.49594e-10	0.268942	0.978	0.968	1.79767e-06	1	Hnrnpab
1.63135e-10	-0.326457	0.996	0.997	1.9604e-06	1	Cd79a
1.72269e-10	-0.407411	0.259	0.418	2.07015e-06	1	Lmo2
1.73925e-10	0.289841	0.991	0.974	2.09006e-06	1	Set
1.74078e-10	0.339184	0.741	0.614	2.09189e-06	1	Cct6a
1.79363e-10	-0.310962	0.572	0.688	2.15541e-06	1	Eml4
2.00276e-10	-0.306719	0.772	0.862	2.40672e-06	1	Btg1
2.33102e-10	0.25124	0.998	0.993	2.80118e-06	1	Pou2af1
2.3628e-10	0.303047	0.818	0.729	2.83937e-06	1	Hint1
3.24111e-10	-0.309803	0.088	0.216	3.89484e-06	1	2010015L04Rik
3.25782e-10	-0.324499	0.737	0.816	3.91492e-06	1	Ptk2b
3.28058e-10	-0.288781	0.594	0.735	3.94228e-06	1	Tmem131
4.70389e-10	-0.334143	0.145	0.285	5.65267e-06	1	Slamf1
4.73148e-10	0.275328	0.958	0.91	5.68582e-06	1	Atp5e
4.76684e-10	0.289264	0.7	0.558	5.72831e-06	1	Nasp
4.89733e-10	-0.304928	0.974	0.978	5.88513e-06	1	Cnn2
4.94716e-10	-0.352377	0.513	0.638	5.945e-06	1	Dock8
5.83234e-10	-0.321714	0.147	0.287	7.00872e-06	1	Lta
6.62321e-10	-0.314375	0.568	0.691	7.95911e-06	1	Phip
6.74991e-10	0.294137	0.592	0.457	8.11137e-06	1	Magoh
7.41777e-10	-0.273233	0.373	0.539	8.91393e-06	1	Ero1lb
1.01896e-09	-0.490662	0.471	0.602	1.22449e-05	1	Fcer2a
1.05798e-09	-0.428288	0.116	0.244	1.27138e-05	1	Psg23
1.0971e-09	-0.378691	0.711	0.793	1.31838e-05	1	Bcl11a
1.11714e-09	0.26763	0.941	0.864	1.34246e-05	1	Snrpe
1.28515e-09	0.364668	0.399	0.269	1.54436e-05	1	Dbf4
1.37099e-09	0.328617	0.513	0.373	1.64752e-05	1	C1qbp
1.3894e-09	0.251739	0.857	0.745	1.66964e-05	1	Calm3
1.39514e-09	0.275242	0.5	0.344	1.67655e-05	1	Psmd7
1.43513e-09	0.303045	0.577	0.444	1.72459e-05	1	Impdh2
1.44899e-09	-0.268865	0.629	0.749	1.74126e-05	1	Mif4gd
1.62784e-09	-0.3468	0.432	0.568	1.95618e-05	1	Pitpnc1
1.65618e-09	0.275976	0.888	0.829	1.99023e-05	1	Eif4a1
1.72982e-09	0.293651	0.583	0.442	2.07873e-05	1	Ndufb6
1.73385e-09	-0.250715	0.967	0.984	2.08357e-05	1	Cd53
1.75012e-09	-0.265424	0.175	0.323	2.10312e-05	1	Zbtb4
1.83661e-09	-0.263547	0.156	0.294	2.20705e-05	1	Mast3
1.8614e-09	0.318377	0.814	0.716	2.23685e-05	1	Atp5k
1.88566e-09	-0.332838	0.836	0.887	2.26599e-05	1	Stt3b
2.01504e-09	-0.327802	0.399	0.537	2.42148e-05	1	Cxcr5
2.13632e-09	0.30975	0.559	0.413	2.56721e-05	1	Fkbp4
2.20538e-09	-0.277867	0.228	0.377	2.6502e-05	1	Ash1l
2.67222e-09	-0.323437	0.239	0.384	3.21121e-05	1	Atp8a1
2.91488e-09	0.292098	0.925	0.853	3.50281e-05	1	Sod1
2.96386e-09	-0.25652	0.114	0.243	3.56167e-05	1	Setbp1
3.26628e-09	-0.289295	0.607	0.715	3.92509e-05	1	Hmha1
4.99664e-09	0.322236	0.511	0.383	6.00446e-05	1	Acsl5
5.15812e-09	0.286789	0.818	0.739	6.19852e-05	1	Snrpf
5.18987e-09	-0.279087	0.138	0.27	6.23667e-05	1	Icosl
5.25617e-09	0.290925	0.932	0.883	6.31634e-05	1	Pgk1
5.59473e-09	0.357534	0.715	0.613	6.72319e-05	1	Ndufa12
5.68772e-09	0.3058	0.336	0.207	6.83493e-05	1	Dlgap5
5.69784e-09	-0.278647	0.928	0.968	6.84709e-05	1	Sypl
5.90691e-09	-0.386739	0.463	0.587	7.09833e-05	1	Slc38a2
6.33538e-09	-0.30248	0.254	0.393	7.61323e-05	1	H2-T23
6.41782e-09	-0.340285	0.559	0.664	7.7123e-05	1	Napsa
6.72473e-09	0.308505	0.721	0.615	8.08111e-05	1	Cox7a2
6.80107e-09	0.321512	0.445	0.299	8.17285e-05	1	Kif23
7.08119e-09	-0.319252	0.169	0.299	8.50947e-05	1	Gimap8
7.48399e-09	0.28515	0.379	0.24	8.99351e-05	1	Cep55
8.03202e-09	0.262908	0.7	0.578	9.65207e-05	1	Metap2
8.38866e-09	-0.349419	0.636	0.759	0.000100807	1	Shisa5
8.88889e-09	0.258386	0.781	0.689	0.000106818	1	Gtf2a2
8.90121e-09	0.348137	0.917	0.875	0.000106966	1	Hspe1
9.36302e-09	0.252546	0.89	0.848	0.000112515	1	Psmb4
9.39139e-09	0.270659	0.557	0.401	0.000112856	1	Lmnb1
1.06634e-08	-0.452149	0.379	0.504	0.000128142	1	Cr2
1.07031e-08	0.28747	0.45	0.304	0.000128619	1	Nuf2
1.12922e-08	-0.311624	0.849	0.901	0.000135698	1	H2-DMa
1.18072e-08	-0.330219	0.395	0.526	0.000141887	1	Gimap1
1.27622e-08	-0.274936	0.656	0.76	0.000153364	1	Fermt3
1.52244e-08	-0.292984	0.737	0.813	0.000182952	1	Eif4a2
1.5252e-08	0.327976	0.465	0.333	0.000183284	1	Fdps
1.53502e-08	0.263684	0.846	0.797	0.000184463	1	Atp5o
1.72926e-08	-0.273195	0.265	0.412	0.000207805	1	Synrg
1.80709e-08	-0.285584	0.91	0.935	0.000217158	1	Aicda
1.89215e-08	-0.279462	0.349	0.497	0.000227379	1	Abi3
1.98284e-08	-0.287439	0.599	0.706	0.000238278	1	Unc93b1
2.0453e-08	-0.252661	0.789	0.868	0.000245784	1	Ets1
2.0488e-08	0.295484	0.724	0.607	0.000246204	1	Eif1ax
2.10673e-08	0.265955	0.827	0.714	0.000253166	1	G3bp1
2.41167e-08	-0.323314	0.325	0.457	0.000289811	1	Ypel3
2.43483e-08	-0.32303	0.739	0.838	0.000292594	1	Bach2
2.74668e-08	0.254498	0.805	0.736	0.000330069	1	Atp5j2
2.75452e-08	-0.326987	0.39	0.515	0.000331011	1	Gimap6
2.79977e-08	-0.273371	0.23	0.365	0.000336448	1	Itpr3
2.83825e-08	-0.402634	0.57	0.67	0.000341072	1	Dusp2
3.11131e-08	0.304025	0.553	0.414	0.000373887	1	Hspd1
3.12603e-08	-0.255133	0.143	0.267	0.000375654	1	Efnb1
3.66258e-08	-0.301638	0.43	0.549	0.000440133	1	Arhgap4
3.94524e-08	-0.317865	0.36	0.486	0.0004741	1	Helz2
4.15978e-08	-0.291218	0.695	0.768	0.000499881	1	Syvn1
4.33821e-08	-0.2685	0.746	0.816	0.000521323	1	Ablim1
4.78212e-08	0.263537	0.605	0.481	0.000574668	1	Ahcy
5.15269e-08	-0.272312	0.518	0.634	0.000619199	1	Rftn1
5.37565e-08	-0.294044	0.283	0.418	0.000645991	1	Clcn3
6.22941e-08	0.255403	0.634	0.503	0.000748588	1	Timm23
6.50469e-08	-0.344823	0.518	0.617	0.000781669	1	Mycbp2
6.5522e-08	0.303532	0.68	0.588	0.000787378	1	Atp5g1
7.14142e-08	-0.339015	0.23	0.353	0.000858184	1	Ncf1
7.5018e-08	0.278426	0.265	0.158	0.000901491	1	Knstrn
7.80193e-08	0.271551	0.884	0.816	0.000937558	1	Rpl31
8.02795e-08	-0.413529	0.259	0.388	0.000964719	1	Nfkbia
8.18974e-08	-0.25675	0.219	0.349	0.000984161	1	Tnrc6b
9.15387e-08	-0.306602	0.327	0.449	0.00110002	1	Gmip
1.10941e-07	0.268206	0.781	0.708	0.00133318	1	Cct8
1.13835e-07	-0.259174	0.432	0.568	0.00136795	1	A630001G21Rik
1.17443e-07	0.263832	0.825	0.731	0.00141132	1	Dnaja1
1.22682e-07	-0.276454	0.605	0.682	0.00147427	1	Sema4d
1.55021e-07	-0.290995	0.322	0.456	0.00186289	1	Gsn
1.59885e-07	-0.254782	1	1	0.00192134	1	Rn45s
1.64884e-07	-0.256973	0.257	0.389	0.00198141	1	Man2b1
1.71289e-07	0.289746	0.314	0.202	0.00205839	1	C230052I12Rik
1.91027e-07	0.280244	0.542	0.418	0.00229557	1	Lsm5
2.04701e-07	0.29332	0.478	0.355	0.00245989	1	Hp1bp3
2.05354e-07	0.254483	0.849	0.734	0.00246774	1	Ndufa4
2.2178e-07	-0.283159	0.704	0.784	0.00266513	1	Erp44
2.42518e-07	-0.370665	0.555	0.646	0.00291434	1	Ifi30
2.58861e-07	-0.279877	0.239	0.355	0.00311073	1	Sorl1
2.69876e-07	-0.266665	0.364	0.486	0.0032431	1	Rbm5
2.75741e-07	-0.292877	0.41	0.522	0.00331358	1	Vasp
2.9265e-07	-0.257812	0.785	0.835	0.00351678	1	Ly86
2.93795e-07	0.255964	0.544	0.433	0.00353053	1	Pdap1
3.04792e-07	-0.294769	0.375	0.489	0.00366269	1	Lat2
3.52462e-07	-0.275558	0.287	0.401	0.00423554	1	Irf5
3.55972e-07	-0.272059	0.252	0.382	0.00427771	1	Cecr2
3.61136e-07	-0.3231	0.583	0.662	0.00433977	1	Foxp1
3.71889e-07	-0.288948	0.41	0.526	0.00446899	1	Pcmtd1
3.7698e-07	-0.268079	0.542	0.644	0.00453017	1	Zcchc11
4.14413e-07	-0.346024	0.471	0.582	0.00498	1	Rgs13
4.78535e-07	-0.274512	0.215	0.329	0.00575055	1	Lrch1
5.31282e-07	0.258845	0.686	0.589	0.00638442	1	Cacybp
5.54756e-07	-0.284574	0.441	0.551	0.0066665	1	Atrx
6.45778e-07	-0.286556	0.158	0.271	0.00776031	1	Lck
7.10365e-07	-0.299933	0.529	0.63	0.00853645	1	Bank1
7.57904e-07	-0.2877	0.3	0.418	0.00910774	1	Gm10785
8.00867e-07	-0.32472	0.603	0.673	0.00962402	1	Cdc25b
8.49217e-07	-0.306776	0.649	0.73	0.010205	1	Lpp
9.46365e-07	-0.257695	0.436	0.55	0.0113725	1	H2-Eb2
1.00894e-06	0.25048	0.715	0.6	0.0121244	1	Uqcrq
1.03178e-06	0.260574	0.388	0.276	0.0123989	1	Hmgb3
1.13335e-06	0.287773	0.491	0.384	0.0136194	1	Elavl1
1.14821e-06	-0.296049	0.421	0.52	0.0137981	1	Brwd1
1.15247e-06	-0.290463	0.471	0.574	0.0138493	1	Mll5
1.50825e-06	-0.281475	0.355	0.47	0.0181246	1	March1
1.54265e-06	0.267932	0.599	0.502	0.0185381	1	Swi5
1.626e-06	-0.276563	0.965	0.97	0.0195396	1	H2-K1
1.74728e-06	-0.262076	0.783	0.824	0.0209971	1	D4Wsu53e
1.89295e-06	-0.372078	0.691	0.748	0.0227476	1	Hspa5
2.24366e-06	-0.276648	0.98	0.986	0.0269621	1	Cd52
2.62191e-06	0.262288	0.805	0.734	0.0315075	1	Fkbp1a
2.81732e-06	-0.263112	0.248	0.361	0.0338557	1	Stat1
3.35965e-06	-0.257611	0.575	0.673	0.0403729	1	Grk4
3.62895e-06	-0.322357	0.708	0.742	0.0436092	1	Lax1
3.909e-06	-0.256201	0.535	0.627	0.0469744	1	Fcrl1
4.65744e-06	0.276649	0.498	0.396	0.0559685	1	Nhp2
4.83992e-06	-0.306839	0.737	0.801	0.0581613	1	Il2rg
4.92304e-06	-0.252551	0.91	0.931	0.0591602	1	Mcl1
5.53993e-06	-0.303969	0.64	0.68	0.0665733	1	Tmem123
6.35544e-06	0.251628	0.491	0.382	0.0763733	1	Hmgcs1
6.38378e-06	-0.267378	0.257	0.369	0.0767139	1	Dhx40
6.79782e-06	0.280917	0.805	0.745	0.0816894	1	Smarca4
6.99639e-06	-0.250935	0.386	0.493	0.0840756	1	Lmbrd1
9.26119e-06	-0.293201	0.401	0.494	0.111292	1	Rgs2
1.08645e-05	-0.258402	0.186	0.285	0.130559	1	E330033B04Rik
1.30846e-05	0.26684	0.59	0.503	0.157238	1	Ddx21
4.76603e-05	-0.333311	0.132	0.212	0.572734	1	Asns
6.41819e-05	-0.25805	0.41	0.493	0.771274	1	Eif4g3
7.47075e-05	-0.295066	0.623	0.671	0.89776	1	Wdr92
0.000301918	-0.25609	0.281	0.354	1	1	Mthfd2
0.000729468	-0.263139	0.706	0.737	1	1	Fcrla
0.00139681	-0.292534	0.811	0.827	1	1	Arl6ip1
4.67799e-166	3.22039	1	0.601	5.62154e-162	2	A430078G23Rik
1.63151e-161	2.21256	0.917	0.247	1.96059e-157	2	Gm11127
9.14051e-161	3.12515	1	0.887	1.09841e-156	2	Gm10845
3.44595e-159	3.02182	0.997	0.674	4.141e-155	2	Gm19757
2.10173e-110	1.24001	0.645	0.11	2.52564e-106	2	Psg23
3.6587e-71	0.799888	0.519	0.104	4.39666e-67	2	2010015L04Rik
7.26588e-71	1.04165	0.994	0.926	8.7314e-67	2	Zfp706
1.41008e-63	1.03633	0.509	0.117	1.6945e-59	2	Asns
1.44357e-47	0.911376	0.948	0.784	1.73474e-43	2	Cpne8
1.16585e-46	0.509906	0.321	0.054	1.401e-42	2	Dtwd2
4.65634e-41	0.62657	0.213	0.021	5.59552e-37	2	Slc25a21
6.73013e-36	0.461532	0.312	0.069	8.0876e-32	2	Rdh9
6.17951e-34	0.279314	0.198	0.024	7.42591e-30	2	Zfp575
9.33875e-30	0.834386	0.432	0.167	1.12224e-25	2	Ybey
1.49415e-28	0.388026	0.142	0.013	1.79552e-24	2	Rpl39l
7.16851e-28	0.545841	0.346	0.111	8.61439e-24	2	C130026I21Rik
7.75345e-28	0.39296	0.194	0.032	9.31732e-24	2	Gstt1
4.32725e-23	0.363751	0.34	0.118	5.20006e-19	2	Irak1bp1
4.67688e-23	0.32515	0.293	0.091	5.62021e-19	2	Bcat1
7.47708e-20	0.365661	0.108	0.012	8.9852e-16	2	Pet2
2.298e-19	0.57022	0.981	0.966	2.7615e-15	2	H2-K1
2.59106e-19	0.419247	1	0.999	3.11368e-15	2	B2m
3.7436e-19	0.29199	1	1	4.49868e-15	2	Rpl13a
1.79027e-18	0.541991	0.512	0.293	2.15137e-14	2	Mthfd2
3.49868e-18	-0.338853	0.997	1	4.20437e-14	2	Tmsb10
3.98687e-18	-0.367844	1	1	4.79102e-14	2	Gnas
1.09551e-17	-0.313328	1	1	1.31648e-13	2	H3f3a
1.0967e-17	-0.532725	0.435	0.673	1.31791e-13	2	Tuba1a
1.5286e-17	0.316057	0.997	1	1.83692e-13	2	Eif1
1.73815e-17	-0.547473	0.759	0.892	2.08873e-13	2	Calm2
5.13966e-17	-0.251524	1	1	6.17633e-13	2	Cfl1
1.82094e-16	-0.462928	0.88	0.968	2.18822e-12	2	Mbd2
3.81603e-16	-0.326012	0.991	0.999	4.58572e-12	2	Rbm3
4.10122e-16	-0.730246	0.596	0.767	4.92843e-12	2	Tubb4b
7.43392e-16	0.276167	0.179	0.05	8.93334e-12	2	Gnaz
1.59854e-15	0.425389	0.454	0.251	1.92096e-11	2	Ddt
4.43454e-15	0.483465	0.117	0.023	5.32898e-11	2	Ccnd2
4.6552e-15	0.42457	0.88	0.789	5.59416e-11	2	Gas5
5.46839e-15	-0.607457	0.657	0.832	6.57136e-11	2	Smc4
6.13896e-15	0.326275	0.306	0.131	7.37719e-11	2	Slc7a5
1.54211e-14	0.490046	0.843	0.773	1.85316e-10	2	Klhl6
1.8817e-14	0.45085	0.389	0.2	2.26124e-10	2	Gatm
2.37348e-14	0.505303	0.701	0.519	2.85221e-10	2	Rgs13
3.57851e-14	-0.420865	0.994	0.997	4.30029e-10	2	Cd79a
8.25572e-14	0.33316	0.386	0.198	9.9209e-10	2	AA388235
8.27173e-14	0.57882	0.827	0.763	9.94014e-10	2	Shmt2
9.66213e-14	0.479095	0.543	0.363	1.1611e-09	2	Phgdh
1.41938e-13	0.330881	0.37	0.191	1.70567e-09	2	Aldh18a1
1.66645e-13	-0.478944	0.435	0.648	2.00258e-09	2	Cdca3
1.69175e-13	-0.36679	0.985	0.998	2.03297e-09	2	Cd24a
2.65499e-13	0.339737	0.395	0.206	3.1905e-09	2	Havcr1
4.03127e-13	0.346368	0.352	0.181	4.84438e-09	2	Pck2
6.62433e-13	-0.702928	0.568	0.745	7.96046e-09	2	Top2a
6.71364e-13	0.395143	0.901	0.831	8.06778e-09	2	Eif2s2
7.31993e-13	0.61069	0.5	0.32	8.79636e-09	2	Nfkbia
1.54883e-12	-0.557544	0.299	0.497	1.86123e-08	2	Tuba1c
1.58596e-12	0.330919	0.617	0.43	1.90584e-08	2	Mrpl52
1.72003e-12	0.450893	0.599	0.425	2.06696e-08	2	Aars
1.87361e-12	-0.634054	0.383	0.565	2.25152e-08	2	Ccna2
3.19559e-12	-0.315972	0.997	0.996	3.84014e-08	2	Sh3bgrl3
3.50367e-12	-0.432527	0.537	0.711	4.21036e-08	2	Cst3
6.65841e-12	0.34521	0.333	0.169	8.00141e-08	2	Eif4ebp1
7.01174e-12	-0.429062	0.565	0.737	8.42601e-08	2	Snx2
9.41929e-12	0.285642	0.299	0.143	1.13192e-07	2	2310034O05Rik
1.02063e-11	0.391124	0.54	0.368	1.22649e-07	2	Clic4
1.02122e-11	-0.57945	0.235	0.42	1.2272e-07	2	Cenpe
1.04031e-11	-0.499267	0.435	0.635	1.25014e-07	2	Rrm2
1.52182e-11	-0.491267	0.182	0.374	1.82878e-07	2	Kif23
1.97431e-11	0.365942	0.997	0.998	2.37253e-07	2	Hspa8
2.23122e-11	-0.433666	0.503	0.683	2.68126e-07	2	Rrm1
2.34778e-11	-0.391057	0.08	0.248	2.82133e-07	2	Lgals9
3.11199e-11	-0.289421	0.997	0.999	3.73967e-07	2	Gnai2
3.2328e-11	0.264889	0.34	0.174	3.88486e-07	2	Phf11b
3.30467e-11	0.312136	0.454	0.273	3.97122e-07	2	Iars
3.41186e-11	-0.457869	0.713	0.834	4.10003e-07	2	Bach2
5.91386e-11	-0.421404	0.133	0.31	7.10669e-07	2	Cep55
8.50277e-11	-0.602384	0.38	0.571	1.02178e-06	2	Kpna2
9.31533e-11	-0.358539	0.728	0.845	1.11942e-06	2	Hn1
1.62929e-10	-0.259749	1	1	1.95791e-06	2	Ucp2
1.82828e-10	0.369376	0.948	0.872	2.19704e-06	2	Hspe1
2.37407e-10	-0.447011	0.343	0.514	2.85292e-06	2	Birc5
2.57536e-10	-0.369795	0.478	0.643	3.09481e-06	2	Smchd1
3.47047e-10	0.415407	0.383	0.227	4.17047e-06	2	Ptms
5.04187e-10	-0.469242	0.753	0.861	6.05881e-06	2	2810417H13Rik
6.79607e-10	0.312339	0.269	0.136	8.16683e-06	2	Gstt2
7.33517e-10	-0.331612	0.694	0.827	8.81468e-06	2	Pnp
8.06637e-10	0.415685	0.429	0.283	9.69336e-06	2	Sars
8.16717e-10	0.400756	0.991	0.983	9.81448e-06	2	Cd52
8.84691e-10	-0.368876	0.765	0.875	1.06313e-05	2	Cmpk1
8.98612e-10	0.275547	0.367	0.214	1.07986e-05	2	Sept11
1.67884e-09	-0.34105	0.099	0.253	2.01746e-05	2	Esco2
1.72289e-09	0.412668	0.991	0.97	2.0704e-05	2	Kcnq1ot1
1.76554e-09	0.298282	0.426	0.263	2.12165e-05	2	Snhg6
1.98542e-09	-0.283301	0.895	0.973	2.38588e-05	2	Clic1
2.22936e-09	0.505295	0.957	0.902	2.67902e-05	2	Gm17821
2.49544e-09	-0.286847	0.923	0.954	2.99878e-05	2	Ptbp3
2.60683e-09	0.292772	0.309	0.166	3.13262e-05	2	Dusp10
3.17351e-09	-0.382125	0.259	0.428	3.81361e-05	2	Smc2
3.27668e-09	-0.515414	0.25	0.404	3.93759e-05	2	Cdk1
4.41918e-09	-0.324233	0.457	0.637	5.31053e-05	2	Trim59
4.59429e-09	-0.403975	0.148	0.304	5.52096e-05	2	Ckap2l
4.87072e-09	-0.460578	0.938	0.956	5.85314e-05	2	Tuba1b
5.18914e-09	0.254693	0.41	0.25	6.23579e-05	2	Mars
6.19067e-09	-0.312027	0.707	0.839	7.43932e-05	2	Capns1
6.4124e-09	-0.354496	0.417	0.591	7.70579e-05	2	Prkacb
6.72303e-09	-0.287887	0.83	0.932	8.07907e-05	2	Gpx1
7.89784e-09	-0.420017	0.176	0.325	9.49083e-05	2	Kif11
8.58476e-09	0.268209	0.401	0.249	0.000103163	2	Reep3
1.16479e-08	0.338552	0.383	0.239	0.000139973	2	Nfkb2
1.31493e-08	0.380915	0.519	0.393	0.000158015	2	Nars
1.3713e-08	-0.425979	0.287	0.44	0.000164789	2	Hmgcs1
1.60503e-08	-0.367278	0.602	0.744	0.000192877	2	Ncapd2
1.69574e-08	-0.319782	0.373	0.544	0.000203777	2	Gmfg
1.7065e-08	-0.297498	0.889	0.929	0.00020507	2	Mtpn
1.72357e-08	-0.260539	0.907	0.971	0.000207122	2	Hnrnpd
1.91135e-08	0.351536	0.355	0.216	0.000229687	2	Aplf
2.30467e-08	-0.267692	0.87	0.949	0.000276952	2	Trp53i11
2.62861e-08	-0.34303	0.645	0.787	0.00031588	2	Smarca4
2.7195e-08	-0.552773	0.188	0.321	0.000326802	2	Nusap1
2.74982e-08	0.32163	0.636	0.512	0.000330446	2	2410006H16Rik
2.7588e-08	0.315274	1	0.996	0.000331525	2	Npm1
3.18114e-08	-0.428112	0.485	0.636	0.000382278	2	Cks2
3.50303e-08	-0.455931	0.204	0.348	0.000420959	2	Prc1
3.77473e-08	0.362308	0.46	0.326	0.000453609	2	Tars
4.52641e-08	-0.474264	0.188	0.328	0.000543938	2	Plk1
4.74798e-08	0.290314	0.994	0.981	0.000570565	2	H2-D1
5.0739e-08	-0.404884	0.29	0.453	0.00060973	2	Tpx2
5.50788e-08	-0.310919	0.62	0.757	0.000661883	2	Dnajc9
5.55395e-08	-0.305886	0.407	0.567	0.000667418	2	Tpd52
6.6081e-08	0.253856	0.401	0.252	0.000794095	2	Vmn1r65
6.87853e-08	0.423661	0.765	0.706	0.000826592	2	Cybb
7.92652e-08	-0.485758	0.417	0.565	0.00095253	2	H2afx
7.96065e-08	0.355797	0.664	0.529	0.000956632	2	Slc38a2
8.12901e-08	0.292745	0.355	0.215	0.000976863	2	Lck
9.48925e-08	0.254717	0.318	0.186	0.00114032	2	Lars
1.10423e-07	0.28538	0.454	0.303	0.00132695	2	Stat1
1.19941e-07	0.433546	0.889	0.845	0.00144133	2	A630089N07Rik
1.21208e-07	-0.301214	0.799	0.911	0.00145655	2	8430410A17Rik
1.22167e-07	0.318457	0.46	0.319	0.00146808	2	Slc7a1
1.29882e-07	0.578419	0.741	0.687	0.00156079	2	Apoe
1.43489e-07	-0.30525	0.944	0.966	0.0017243	2	Hmgb2
1.48866e-07	-0.293273	0.738	0.85	0.00178892	2	Arpc3
1.50943e-07	-0.256529	0.67	0.794	0.00181388	2	Mknk2
1.6919e-07	-0.388998	0.111	0.241	0.00203316	2	Hbb-bh1
1.73321e-07	-0.314234	0.099	0.226	0.00208279	2	Mis18bp1
1.74825e-07	-0.287208	0.577	0.719	0.00210088	2	Etnk1
1.92675e-07	-0.374744	0.185	0.32	0.00231538	2	Aurkb
1.92758e-07	-0.307811	0.491	0.636	0.00231637	2	Bub3
2.18285e-07	-0.259578	0.164	0.305	0.00262313	2	Arhgap11a
2.30471e-07	-0.25273	0.481	0.64	0.00276957	2	Rab1
2.35605e-07	-0.29032	0.694	0.812	0.00283127	2	Dbi
2.40183e-07	-0.269566	0.145	0.278	0.00288628	2	Bub1b
2.75017e-07	-0.400631	0.231	0.368	0.00330488	2	Sc4mol
2.75409e-07	0.308513	0.75	0.71	0.00330959	2	Odc1
3.10202e-07	-0.342273	0.336	0.475	0.0037277	2	Tacc3
3.32709e-07	0.271814	0.33	0.203	0.00399816	2	Pla2g12a
3.40356e-07	-0.332065	0.423	0.553	0.00409006	2	Cat
3.43139e-07	-0.27581	0.602	0.749	0.0041235	2	Taf9
3.72423e-07	0.251671	0.34	0.211	0.00447541	2	Gpcpd1
3.99242e-07	-0.255531	0.185	0.33	0.0047977	2	Pik3cg
4.02297e-07	-0.262278	0.117	0.243	0.0048344	2	Shcbp1
4.09041e-07	-0.252142	0.642	0.77	0.00491544	2	Myh9
4.28065e-07	0.386366	0.21	0.11	0.00514405	2	Fscn1
4.77887e-07	-0.34182	0.454	0.594	0.00574276	2	Pyhin1
4.84371e-07	0.263376	0.41	0.275	0.00582069	2	Zfp71-rs1
5.28573e-07	0.260529	0.33	0.208	0.00635186	2	Hax1
5.30512e-07	-0.295895	0.185	0.321	0.00637516	2	Ncapg2
6.22171e-07	0.260069	0.997	0.999	0.00747663	2	Hsp90ab1
6.33933e-07	-0.30787	0.503	0.65	0.00761797	2	Mad2l1
7.42575e-07	-0.493625	0.759	0.838	0.00892353	2	Arl6ip1
7.70229e-07	-0.277417	0.71	0.831	0.00925584	2	Lbr
8.26676e-07	-0.320568	0.531	0.683	0.00993417	2	Cdc25b
8.79488e-07	0.309653	0.457	0.327	0.0105688	2	Slc3a2
8.85234e-07	-0.300586	0.478	0.632	0.0106379	2	Bank1
9.25293e-07	0.306201	0.565	0.47	0.0111192	2	Gars
9.664e-07	-0.304528	0.667	0.777	0.0116132	2	Rad21
1.04159e-06	-0.296155	0.725	0.847	0.0125168	2	Stk17b
1.18296e-06	-0.265977	0.139	0.266	0.0142157	2	Sqle
1.22706e-06	-0.265697	0.346	0.5	0.0147456	2	Nsmce1
1.38864e-06	-0.254943	0.469	0.632	0.0166873	2	Rps6kb1
1.40083e-06	-0.262209	0.407	0.56	0.0168338	2	Mtmr14
1.61376e-06	-0.344707	0.201	0.333	0.0193926	2	Stil
1.9419e-06	-0.25562	0.84	0.909	0.0233359	2	Pgk1
2.07195e-06	-0.266991	0.775	0.869	0.0248986	2	Anp32e
2.28506e-06	-0.254945	0.488	0.65	0.0274595	2	Chp1
2.30654e-06	-0.263022	0.806	0.895	0.0277177	2	Ccdc50
2.41578e-06	-0.294098	0.367	0.512	0.0290304	2	Vim
2.58408e-06	-0.276784	0.164	0.283	0.0310529	2	Ncapg
3.08819e-06	-0.390819	0.784	0.889	0.0371108	2	Mki67
3.67766e-06	0.33362	0.327	0.211	0.0441944	2	Srm
4.02837e-06	-0.332893	0.346	0.476	0.0484089	2	Cdca8
4.09483e-06	-0.323044	0.278	0.409	0.0492076	2	Racgap1
4.53059e-06	-0.257327	0.451	0.575	0.0544441	2	Stx7
5.23554e-06	-0.272033	0.108	0.217	0.0629155	2	Neil3
5.83896e-06	-0.320772	0.315	0.444	0.0701667	2	Scd2
5.93842e-06	0.298508	0.281	0.181	0.0713619	2	Gnl3
6.23033e-06	-0.396238	0.216	0.335	0.0748698	2	Ccnb1
6.50114e-06	-0.335222	0.247	0.365	0.0781242	2	Nuf2
8.76828e-06	-0.267105	0.605	0.728	0.105368	2	Suz12
9.08467e-06	-0.284182	0.185	0.295	0.10917	2	Kif15
1.04197e-05	-0.257945	0.182	0.299	0.125214	2	Spag5
1.04438e-05	-0.288656	0.17	0.281	0.125503	2	Kif4
1.09119e-05	-0.263456	0.497	0.618	0.131129	2	Asf1b
1.52641e-05	-0.338766	0.247	0.352	0.183428	2	Incenp
1.54082e-05	-0.261878	0.562	0.682	0.185161	2	Cpsf2
2.01492e-05	-0.25991	0.488	0.597	0.242133	2	Ctcf
2.17009e-05	-0.306478	0.179	0.288	0.26078	2	Spc25
2.29825e-05	-0.316889	0.96	0.981	0.27618	2	Tubb5
2.46085e-05	0.270573	0.302	0.198	0.29572	2	Ifi47
2.62976e-05	-0.283167	0.586	0.7	0.316018	2	Ube2s
3.89044e-05	-0.322378	0.457	0.575	0.467514	2	Cenpa
4.86117e-05	0.310478	0.522	0.434	0.584167	2	Lipc
6.85747e-05	-0.270027	0.108	0.199	0.824062	2	Aspm
0.000132235	0.275714	0.46	0.37	1	2	Gm10785
0.00025763	-0.257182	0.182	0.271	1	2	C330027C09Rik
0.000319821	-0.260682	0.272	0.362	1	2	Spc24
0.000370229	-0.484075	0.497	0.584	1	2	Ube2c
0.000409225	0.389691	0.488	0.41	1	2	Cd83
0.000497058	-0.251083	0.627	0.715	1	2	Apobec1
0.000660114	0.254455	0.747	0.729	1	2	Faim3
0.000868466	0.387198	0.639	0.638	1	2	Psat1
0.00118048	0.256668	0.608	0.537	1	2	Vmn2r55
0.00173135	0.262511	0.83	0.809	1	2	Mif
0.00393825	-0.319571	0.191	0.257	1	2	Cenpf
1.56266e-149	2.05024	1	0.649	1.87784e-145	3	Top2a
1.76093e-145	1.29671	0.862	0.17	2.11611e-141	3	Aurkb
3.06982e-143	1.51227	0.846	0.175	3.689e-139	3	Nusap1
4.2369e-136	1.26726	0.849	0.176	5.09148e-132	3	Kif11
9.06784e-127	1.46308	0.897	0.26	1.08968e-122	3	Cdk1
3.62227e-115	1.22165	0.836	0.221	4.35288e-111	3	Incenp
2.46349e-114	0.98722	0.666	0.103	2.96037e-110	3	Ccnf
4.41705e-114	0.897986	0.64	0.088	5.30797e-110	3	Mxd3
8.69225e-113	1.49622	1	0.84	1.04455e-108	3	Mki67
1.13476e-108	1.28814	0.807	0.214	1.36364e-104	3	Prc1
1.16793e-107	1.28063	1	0.942	1.4035e-103	3	Tuba1b
1.14257e-104	1.39621	0.997	0.756	1.37302e-100	3	Smc4
4.04814e-100	0.940826	0.691	0.135	4.86465e-96	3	Cdca2
2.04783e-99	1.09931	0.727	0.166	2.46088e-95	3	Spc25
2.50509e-96	1.31412	0.939	0.441	3.01036e-92	3	Ccna2
1.15079e-93	1.42923	0.91	0.455	1.3829e-89	3	H2afx
6.66173e-93	1.57777	0.904	0.454	8.0054e-89	3	Kpna2
4.66607e-92	1.29378	0.99	0.808	5.60722e-88	3	2810417H13Rik
9.15774e-92	0.894073	0.656	0.129	1.10049e-87	3	Esco2
1.68406e-87	0.866697	0.608	0.112	2.02373e-83	3	Mis18bp1
3.01133e-87	0.953021	0.778	0.225	3.61871e-83	3	Ncaph
5.14435e-87	0.971038	0.723	0.176	6.18196e-83	3	Ckap2l
7.85099e-87	1.04282	1	0.972	9.43453e-83	3	Tubb5
1.73894e-86	0.743495	0.64	0.127	2.08969e-82	3	Shcbp1
4.97988e-85	0.7677	0.582	0.105	5.98433e-81	3	Cdca5
2.4812e-83	1.09138	0.788	0.239	2.98165e-79	3	Kif23
3.85105e-82	1.09467	0.736	0.206	4.6278e-78	3	Plk1
1.89564e-81	0.922788	0.579	0.112	2.27799e-77	3	Neil3
2.82926e-81	0.693736	0.521	0.081	3.39993e-77	3	Ttk
2.88658e-81	0.747279	0.572	0.11	3.46881e-77	3	Foxm1
2.00771e-80	1.18106	0.81	0.291	2.41266e-76	3	Cenpe
1.30643e-78	0.736014	0.614	0.133	1.56993e-74	3	Ndc80
1.32271e-78	0.754931	0.55	0.1	1.5895e-74	3	Pbk
1.97213e-78	1.05468	0.987	0.84	2.36991e-74	3	Calm2
2.33458e-78	0.967698	0.826	0.302	2.80546e-74	3	Smc2
2.47771e-75	0.827594	0.637	0.154	2.97746e-71	3	Fbxo5
1.32057e-74	0.761853	0.608	0.139	1.58692e-70	3	Espl1
6.83207e-73	1.00573	0.968	0.662	8.2101e-69	3	Ncapd2
1.0298e-70	0.929735	0.762	0.25	1.23751e-66	3	Nuf2
6.40472e-70	0.843709	0.678	0.188	7.69656e-66	3	Cep55
2.4431e-69	1.01533	0.92	0.54	2.93588e-65	3	Cdca3
4.84056e-69	0.999142	0.701	0.222	5.8169e-65	3	Stil
1.24171e-67	0.885563	1	0.902	1.49217e-63	3	Stmn1
7.88578e-67	0.608148	0.453	0.076	9.47634e-63	3	Kif18b
2.75151e-66	0.78109	0.643	0.175	3.30649e-62	3	Kif4
7.0916e-66	0.747684	0.659	0.19	8.52197e-62	3	Kif15
2.02791e-65	0.686607	0.588	0.146	2.43693e-61	3	Kif22
2.49082e-64	0.674494	0.505	0.105	2.99322e-60	3	Aurka
2.49093e-64	0.949372	0.91	0.592	2.99335e-60	3	Rrm1
4.61961e-63	0.923946	0.768	0.3	5.55139e-59	3	Racgap1
1.76618e-62	0.768682	0.617	0.182	2.12242e-58	3	Ncapg
2.31691e-62	0.735585	0.559	0.141	2.78423e-58	3	Kif20b
4.5069e-62	0.758056	0.653	0.194	5.41595e-58	3	Spag5
6.85019e-62	0.68022	0.486	0.102	8.23188e-58	3	Sgol2
2.54801e-61	0.414162	0.328	0.035	3.06194e-57	3	Hist1h2ae
3.45086e-61	0.842201	0.72	0.262	4.14689e-57	3	Spc24
7.7209e-60	0.744654	0.669	0.214	9.27821e-56	3	Ncapg2
7.7602e-60	0.846366	0.817	0.336	9.32543e-56	3	Tpx2
8.78448e-60	0.592791	0.527	0.125	1.05563e-55	3	Cdkn2d
5.87513e-59	1.26549	0.949	0.796	7.06014e-55	3	Arl6ip1
4.42089e-58	0.596353	0.495	0.107	5.31258e-54	3	Ect2
3.56099e-57	0.448805	0.312	0.034	4.27924e-53	3	Ankle1
3.87266e-57	0.683323	0.997	0.996	4.65378e-53	3	H3f3b
9.2273e-57	0.808396	0.807	0.37	1.10884e-52	3	Tacc3
4.56776e-56	0.620859	0.563	0.152	5.48907e-52	3	Ccng2
5.83504e-56	0.779745	0.971	0.752	7.01197e-52	3	Tmpo
4.41936e-55	0.508007	0.424	0.081	5.31074e-51	3	Cenpl
5.45061e-55	0.7131	1	0.965	6.55e-51	3	H2afz
3.01316e-54	0.324199	0.251	0.018	3.62091e-50	3	Hist1h1b
3.14121e-53	0.526983	0.415	0.08	3.77479e-49	3	Prr11
4.07476e-53	0.874073	0.81	0.409	4.89664e-49	3	Birc5
8.41705e-53	0.928688	0.939	0.69	1.01148e-48	3	Tubb4b
1.78009e-52	0.669535	0.572	0.168	2.13914e-48	3	E2f8
1.01531e-51	0.482986	0.412	0.081	1.2201e-47	3	Gtse1
1.44901e-50	0.477897	0.392	0.074	1.74127e-46	3	Kif18a
2.04057e-50	0.643702	0.54	0.155	2.45215e-46	3	Bub1
1.49529e-49	0.519215	0.479	0.119	1.79689e-45	3	Rad51ap1
3.62533e-49	0.466745	0.392	0.077	4.35656e-45	3	Anln
3.82481e-49	0.471063	0.424	0.093	4.59627e-45	3	Ska1
5.92621e-49	0.798129	0.871	0.551	7.12153e-45	3	Bub3
7.17381e-49	0.578886	0.492	0.132	8.62077e-45	3	Casc5
9.09175e-49	0.608077	0.556	0.169	1.09256e-44	3	Plk4
2.30679e-48	0.490115	0.46	0.111	2.77207e-44	3	Ncapd3
2.37148e-48	0.406219	0.289	0.037	2.84981e-44	3	Hist1h1e
3.45951e-48	0.754769	0.64	0.224	4.15729e-44	3	Hmmr
4.19437e-48	0.560579	0.534	0.151	5.04038e-44	3	Cdkn2c
2.38034e-47	0.582131	0.576	0.182	2.86046e-43	3	Bub1b
4.00477e-47	0.846513	0.875	0.536	4.81253e-43	3	Rrm2
7.40824e-47	0.493394	0.447	0.107	8.90248e-43	3	Kif2c
1.17951e-46	0.395867	0.331	0.055	1.41742e-42	3	Cenpi
4.37972e-46	0.382176	0.334	0.057	5.26311e-42	3	Nsl1
6.57086e-46	0.775311	0.92	0.626	7.8962e-42	3	Ube2s
7.60388e-46	0.426443	0.376	0.075	9.13758e-42	3	Depdc1a
1.55364e-45	0.787563	0.852	0.539	1.867e-41	3	Asf1b
2.16497e-45	0.59591	0.569	0.185	2.60165e-41	3	Rad51
3.66533e-45	0.57532	0.576	0.19	4.40463e-41	3	Ckap5
3.6936e-45	0.717299	0.63	0.229	4.4386e-41	3	Clspn
1.05088e-44	0.484137	0.453	0.116	1.26285e-40	3	Sgol1
5.48651e-44	0.540629	0.518	0.156	6.59314e-40	3	Mis18a
1.72538e-43	0.942699	0.752	0.395	2.07339e-39	3	Tuba1c
3.05921e-43	1.38165	0.791	0.518	3.67625e-39	3	Ube2c
5.10667e-43	0.644271	1	0.953	6.13668e-39	3	Hmgb2
5.86497e-43	0.608233	0.675	0.279	7.04794e-39	3	Rbl1
6.49851e-43	0.464422	0.389	0.088	7.80926e-39	3	Oip5
1.51137e-42	0.951873	0.531	0.182	1.81621e-38	3	Cenpf
2.19283e-42	0.556852	1	0.997	2.63512e-38	3	Ptma
8.05226e-42	0.448123	0.437	0.114	9.6764e-38	3	Tmem48
8.23002e-42	0.667004	0.743	0.344	9.89001e-38	3	Tk1
3.35828e-41	0.546304	0.524	0.167	4.03565e-37	3	Cenpn
5.44194e-41	0.471983	0.46	0.128	6.53958e-37	3	Brca1
6.46874e-41	0.817817	0.878	0.605	7.77348e-37	3	Cdc25b
1.95724e-40	0.767094	0.855	0.553	2.35202e-36	3	Cks2
2.52598e-40	0.345516	0.27	0.041	3.03548e-36	3	2700099C18Rik
3.16297e-40	0.669247	0.778	0.38	3.80095e-36	3	Cdca8
5.99042e-40	0.487285	0.395	0.1	7.19868e-36	3	G2e3
7.77468e-39	0.553663	0.576	0.214	9.34283e-35	3	Arhgap11a
1.59385e-38	0.596511	0.72	0.342	1.91533e-34	3	Rfwd3
7.08476e-38	0.64532	0.923	0.72	8.51375e-34	3	Rad21
3.70509e-37	0.503591	0.524	0.179	4.45241e-33	3	Dlgap5
5.84904e-37	0.341973	0.28	0.05	7.02879e-33	3	Fam72a
6.26736e-37	0.546043	0.601	0.236	7.53149e-33	3	Cenpm
7.52493e-37	0.492502	1	0.985	9.0427e-33	3	Hmgb1
9.0919e-37	0.442687	0.441	0.13	1.09257e-32	3	Kntc1
2.16086e-36	0.511202	0.543	0.19	2.5967e-32	3	C330027C09Rik
2.55572e-36	0.494152	0.502	0.167	3.0712e-32	3	Ccdc34
3.24487e-36	0.579896	0.907	0.63	3.89936e-32	3	Cbx5
3.80494e-36	0.579795	0.678	0.31	4.5724e-32	3	Atad2
7.00817e-36	0.316947	0.283	0.052	8.42171e-32	3	Polq
9.94817e-36	0.371512	0.36	0.089	1.19547e-31	3	Ska3
2.30619e-35	0.459525	0.502	0.166	2.77134e-31	3	Kif20a
3.95796e-35	0.494735	0.752	0.374	4.75628e-31	3	Lmnb1
1.01058e-34	0.287653	0.219	0.03	1.21442e-30	3	Fam83d
1.26563e-34	0.492137	0.543	0.204	1.52091e-30	3	Odf2
2.06659e-34	0.479267	0.521	0.186	2.48342e-30	3	Cdc45
5.22501e-34	0.360095	0.299	0.063	6.27889e-30	3	BC030867
7.49929e-34	0.609516	0.421	0.129	9.01189e-30	3	Aspm
1.74357e-33	0.49208	0.466	0.157	2.09525e-29	3	Ube2t
2.40971e-33	0.800386	0.585	0.252	2.89575e-29	3	Ccnb1
3.0874e-33	0.704427	0.65	0.315	3.71013e-29	3	Fzr1
3.9518e-33	0.59567	0.868	0.622	4.74888e-29	3	Smc1a
8.18098e-33	0.561729	0.633	0.282	9.83109e-29	3	Cdca4
1.44483e-31	0.637808	0.785	0.489	1.73625e-27	3	Ezh2
1.75675e-31	0.333527	0.257	0.051	2.11108e-27	3	Sapcd2
2.42213e-31	0.286587	0.238	0.042	2.91067e-27	3	Mastl
2.5703e-31	0.344104	0.341	0.09	3.08873e-27	3	Ticrr
2.63164e-31	0.486974	0.556	0.221	3.16244e-27	3	Hjurp
3.56254e-31	0.410689	0.524	0.197	4.2811e-27	3	Rhno1
4.32181e-31	0.438262	0.476	0.171	5.19352e-27	3	Cenph
5.59258e-31	0.43303	0.45	0.154	6.7206e-27	3	Brip1
7.68152e-31	0.388612	0.363	0.105	9.23089e-27	3	4930427A07Rik
8.35719e-31	0.363886	0.331	0.086	1.00428e-26	3	Cdc25c
9.2367e-31	0.372552	0.37	0.107	1.10997e-26	3	Zwilch
1.803e-30	0.380601	0.35	0.099	2.16667e-26	3	Spdl1
2.41389e-30	0.606182	0.791	0.503	2.90077e-26	3	Whsc1
3.41058e-30	0.299385	0.241	0.046	4.0985e-26	3	Fam64a
4.61182e-30	0.444352	0.585	0.248	5.54203e-26	3	Rfc5
4.75905e-30	0.591851	0.695	0.381	5.71896e-26	3	Smc6
7.53501e-30	0.380481	0.383	0.117	9.05482e-26	3	Bard1
1.49819e-29	0.54723	0.961	0.82	1.80037e-25	3	Nucks1
1.51647e-29	0.479098	0.534	0.213	1.82234e-25	3	Nek2
1.57409e-29	0.526131	0.711	0.376	1.89159e-25	3	Rangap1
1.69788e-29	0.444081	0.482	0.18	2.04034e-25	3	Mybl2
1.87923e-29	0.330031	0.354	0.1	2.25828e-25	3	Trip13
2.50902e-29	0.41545	0.318	0.085	3.01509e-25	3	Troap
7.05631e-29	0.575852	0.846	0.573	8.47957e-25	3	Mad2l1
1.28135e-28	0.273605	0.257	0.055	1.5398e-24	3	Gsg2
1.28433e-28	0.2839	0.302	0.076	1.54338e-24	3	Eri2
1.28867e-28	0.631182	0.836	0.633	1.5486e-24	3	Dek
1.81765e-28	0.318008	0.305	0.079	2.18427e-24	3	Melk
1.97655e-28	0.338542	0.399	0.129	2.37522e-24	3	Tyms
2.7345e-28	0.37868	0.45	0.163	3.28605e-24	3	Cmc2
3.80815e-28	0.340111	0.299	0.077	4.57626e-24	3	E2f7
6.29835e-28	0.584117	0.849	0.673	7.56873e-24	3	Suz12
6.48611e-28	0.356093	0.367	0.113	7.79436e-24	3	Rad54l
8.02019e-28	0.425892	1	0.993	9.63787e-24	3	Hmgn2
1.68982e-27	0.399518	0.563	0.243	2.03066e-23	3	Nup107
3.37654e-27	0.360617	0.395	0.133	4.05758e-23	3	Ttf2
3.75168e-27	0.495125	0.942	0.808	4.50839e-23	3	Rbbp7
4.89119e-27	0.338323	0.241	0.052	5.87774e-23	3	Pif1
8.40341e-27	0.432538	0.569	0.245	1.00984e-22	3	Dbf4
9.20778e-27	0.374186	0.466	0.175	1.1065e-22	3	Tinf2
9.50724e-27	0.429325	0.505	0.207	1.14248e-22	3	Rcc1
9.86225e-27	0.441021	0.614	0.291	1.18515e-22	3	Csrp1
6.80836e-26	0.496379	0.884	0.719	8.1816e-22	3	Pbrm1
8.23686e-26	0.447687	0.984	0.963	9.89824e-22	3	Srsf3
9.83032e-26	0.511562	0.91	0.707	1.18131e-21	3	H2afv
1.13835e-25	0.401996	0.608	0.291	1.36796e-21	3	Pola1
1.21199e-25	0.536199	0.646	0.352	1.45645e-21	3	Brd8
1.66993e-25	0.598838	0.772	0.508	2.00676e-21	3	Lig1
1.90744e-25	0.250512	0.228	0.049	2.29218e-21	3	Mtfr2
3.37982e-25	0.509814	0.878	0.69	4.06153e-21	3	Dnmt1
5.72656e-25	0.400444	0.566	0.259	6.88161e-21	3	Fignl1
7.55843e-25	0.432563	0.482	0.198	9.08296e-21	3	Pole
1.29714e-24	0.258026	0.225	0.05	1.55878e-20	3	Kif14
1.69163e-24	0.406857	0.502	0.216	2.03283e-20	3	Chaf1a
1.78551e-24	0.479571	0.916	0.784	2.14564e-20	3	Lbr
2.42439e-24	-0.712214	0.662	0.848	2.91339e-20	3	Cpne8
2.45974e-24	0.258984	0.264	0.068	2.95587e-20	3	Bora
2.55607e-24	0.46223	0.936	0.825	3.07163e-20	3	Rbbp4
4.64076e-24	0.291573	0.212	0.045	5.5768e-20	3	Gas2l3
4.85983e-24	0.256851	0.199	0.04	5.84006e-20	3	Arhgef39
5.88914e-24	0.29952	0.186	0.035	7.07698e-20	3	Iqgap3
9.99424e-24	0.358748	0.402	0.151	1.20101e-19	3	Mis12
1.19903e-23	0.260815	0.299	0.088	1.44088e-19	3	Poc1a
1.41823e-23	0.366552	0.505	0.219	1.70429e-19	3	Pdzd11
3.05719e-23	0.530634	0.785	0.572	3.67383e-19	3	Topbp1
4.18946e-23	0.426047	0.46	0.198	5.03447e-19	3	Ccrl1
4.76243e-23	0.372711	0.476	0.2	5.72301e-19	3	Cep192
4.8287e-23	0.39968	0.511	0.233	5.80265e-19	3	Tirap
6.79682e-23	0.538165	0.611	0.325	8.16773e-19	3	Tcf19
6.99619e-23	0.386525	0.553	0.264	8.40732e-19	3	Dnajb1
7.24689e-23	0.708089	0.945	0.914	8.70859e-19	3	Pcna
7.29418e-23	0.427985	0.691	0.388	8.76542e-19	3	Suv39h1
8.44917e-23	0.335964	0.428	0.17	1.01534e-18	3	Nup133
1.20276e-22	0.494736	0.987	0.943	1.44536e-18	3	Mbd2
1.79396e-22	0.276091	0.264	0.072	2.1558e-18	3	Cep128
2.60543e-22	0.354077	0.415	0.164	3.13094e-18	3	Cenpc1
2.78842e-22	0.437761	0.733	0.424	3.35084e-18	3	Cks1b
4.32973e-22	0.451515	0.502	0.234	5.20304e-18	3	Atad5
6.58121e-22	0.279313	0.248	0.067	7.90864e-18	3	Dsn1
6.84263e-22	0.517252	0.865	0.702	8.22279e-18	3	Dnajc9
7.81204e-22	0.433367	0.646	0.351	9.38772e-18	3	Hspa14
9.95289e-22	0.28185	0.257	0.072	1.19604e-17	3	Parpbp
1.03604e-21	0.438831	0.994	0.966	1.24501e-17	3	Hnrnpab
1.33956e-21	0.427868	0.958	0.924	1.60974e-17	3	Ubc
2.35707e-21	0.446277	0.585	0.298	2.83249e-17	3	Nrm
3.72396e-21	0.448049	0.598	0.32	4.47508e-17	3	Gmnn
4.32125e-21	0.432114	0.646	0.354	5.19284e-17	3	Prim1
6.2933e-21	0.453792	0.469	0.214	7.56266e-17	3	Reep4
7.62495e-21	0.278813	0.309	0.104	9.1629e-17	3	Mns1
8.07999e-21	0.271991	0.296	0.095	9.70972e-17	3	Cntrob
1.08298e-20	0.271148	0.305	0.102	1.30142e-16	3	Arhgap19
1.12411e-20	0.348294	0.431	0.186	1.35085e-16	3	Taf1
1.3426e-20	0.296003	0.46	0.197	1.6134e-16	3	Nxt1
1.6782e-20	0.473223	0.759	0.537	2.01669e-16	3	Ctcf
1.82226e-20	0.31267	0.334	0.122	2.18981e-16	3	Hspa2
1.89803e-20	0.414442	0.73	0.452	2.28086e-16	3	Cse1l
2.04643e-20	0.309171	0.36	0.137	2.45919e-16	3	Myef2
4.01141e-20	0.308914	0.389	0.156	4.82051e-16	3	Haus5
5.75538e-20	0.403678	0.624	0.338	6.91624e-16	3	Uchl5
6.14024e-20	0.467031	0.904	0.806	7.37872e-16	3	Hn1
8.93111e-20	0.288042	0.331	0.122	1.07325e-15	3	Ctc1
1.3505e-19	0.390886	0.698	0.425	1.6229e-15	3	Ncaph2
1.48574e-19	0.262892	0.299	0.101	1.78541e-15	3	Exo1
1.68478e-19	0.419792	0.942	0.832	2.0246e-15	3	Anp32e
1.76614e-19	0.333088	0.318	0.116	2.12237e-15	3	Pkmyt1
2.30304e-19	0.306381	0.441	0.193	2.76756e-15	3	Haus4
3.54195e-19	0.371464	0.531	0.268	4.25636e-15	3	BC035044
3.84284e-19	0.49479	0.762	0.579	4.61794e-15	3	Smchd1
3.87677e-19	0.344769	0.614	0.325	4.65871e-15	3	Alyref
4.16128e-19	0.31538	0.386	0.161	5.0006e-15	3	Tubg1
4.20796e-19	-1.49032	0.444	0.727	5.05671e-15	3	A430078G23Rik
5.90391e-19	0.363281	0.987	0.946	7.09473e-15	3	Sumo2
7.3982e-19	0.267757	0.293	0.101	8.89041e-15	3	5830418K08Rik
1.0322e-18	0.387494	0.521	0.264	1.2404e-14	3	Nelfe
1.08056e-18	0.277614	1	1	1.2985e-14	3	H3f3a
1.22681e-18	0.263131	0.283	0.096	1.47425e-14	3	Slc25a10
1.49722e-18	-0.489846	0.91	0.975	1.7992e-14	3	Ftl1
1.63072e-18	0.338597	0.965	0.863	1.95963e-14	3	Cbx3
1.90776e-18	0.341651	0.492	0.238	2.29255e-14	3	Mybl1
2.18485e-18	0.29727	0.251	0.08	2.62554e-14	3	Ccdc18
2.30303e-18	0.422443	0.482	0.236	2.76755e-14	3	Cdkn3
2.78074e-18	0.437054	0.862	0.703	3.34162e-14	3	Ssrp1
3.52915e-18	0.273252	0.379	0.156	4.24098e-14	3	Nudt4
3.64866e-18	0.342891	0.383	0.16	4.3846e-14	3	Ckap2
4.0159e-18	0.321788	0.415	0.186	4.82591e-14	3	Cdc27
4.07306e-18	0.272699	0.376	0.153	4.8946e-14	3	Pold2
5.63659e-18	0.271797	0.338	0.132	6.7735e-14	3	Cdc7
6.73821e-18	0.415506	0.698	0.434	8.0973e-14	3	Uhrf1
9.53664e-18	-1.44613	0.797	0.933	1.14602e-13	3	Gm10845
1.05274e-17	0.325663	1	0.996	1.26508e-13	3	Serinc3
1.12723e-17	0.386919	0.498	0.255	1.3546e-13	3	Nde1
1.22969e-17	0.275635	0.492	0.234	1.47772e-13	3	Ncbp1
1.33181e-17	0.344876	0.605	0.332	1.60044e-13	3	Frg1
1.61364e-17	0.354721	0.492	0.249	1.93911e-13	3	Stag1
1.78456e-17	0.322832	0.363	0.152	2.1445e-13	3	Nup160
2.08464e-17	0.261083	0.312	0.117	2.50512e-13	3	Zw10
2.26817e-17	0.419525	0.913	0.789	2.72566e-13	3	Dck
2.29201e-17	0.296079	0.331	0.132	2.75431e-13	3	Brca2
2.77271e-17	0.331007	0.463	0.226	3.33196e-13	3	Nup85
2.79089e-17	0.395047	0.572	0.322	3.35381e-13	3	Ubap2
2.91812e-17	-0.515644	0.678	0.835	3.50671e-13	3	Gas5
3.32174e-17	0.296063	0.518	0.259	3.99174e-13	3	Hmgb3
4.64136e-17	0.398343	0.662	0.408	5.57752e-13	3	Fen1
5.0635e-17	0.343299	0.441	0.213	6.08481e-13	3	Rfc4
5.61631e-17	0.318062	0.566	0.305	6.74912e-13	3	Fmr1
7.52675e-17	0.381786	0.498	0.265	9.0449e-13	3	Gtf2a1
7.5434e-17	-0.519831	0.955	0.991	9.06491e-13	3	Cd52
9.04053e-17	0.258973	0.312	0.121	1.0864e-12	3	Hirip3
1.03394e-16	0.258969	0.322	0.127	1.24249e-12	3	Gpsm2
1.45401e-16	0.287424	0.489	0.245	1.74729e-12	3	Paxip1
1.49349e-16	0.419831	0.675	0.439	1.79473e-12	3	Hat1
2.14065e-16	0.347791	0.881	0.732	2.57242e-12	3	Snrpd1
2.28736e-16	0.417284	0.781	0.615	2.74872e-12	3	Smc3
2.77456e-16	0.258449	0.318	0.126	3.33419e-12	3	Ddah2
3.71062e-16	0.360099	0.672	0.429	4.45905e-12	3	Gltp
3.93284e-16	0.394144	0.797	0.591	4.72609e-12	3	Tuba1a
4.64366e-16	0.423361	0.762	0.579	5.58029e-12	3	Atad1
4.75723e-16	-0.437168	0.73	0.893	5.71677e-12	3	Dynll1
4.99333e-16	0.304928	0.405	0.192	6.00049e-12	3	Haus3
5.38633e-16	0.280701	0.418	0.197	6.47275e-12	3	Atl2
5.87662e-16	0.349884	0.968	0.921	7.06194e-12	3	Ppp1cc
7.17481e-16	0.386801	0.678	0.429	8.62197e-12	3	E2f2
7.77781e-16	0.358151	0.608	0.354	9.34659e-12	3	Cep57
8.19482e-16	0.512101	0.92	0.883	9.84771e-12	3	8430410A17Rik
1.18722e-15	0.471533	0.904	0.791	1.42669e-11	3	Bach2
1.19317e-15	0.257934	0.328	0.139	1.43383e-11	3	Mdc1
1.32111e-15	0.317871	0.605	0.344	1.58758e-11	3	Ipo5
1.56993e-15	0.366979	0.627	0.379	1.88658e-11	3	Slamf7
1.61454e-15	0.29429	0.994	0.96	1.94019e-11	3	Hsp90aa1
2.52042e-15	0.265604	0.312	0.129	3.02879e-11	3	Tubgcp2
2.55333e-15	0.378853	0.859	0.723	3.06833e-11	3	Dut
2.6399e-15	0.257871	0.241	0.086	3.17237e-11	3	Fanci
4.42706e-15	-0.329619	0.997	0.997	5.32e-11	3	Rpl24
4.75948e-15	0.392751	0.881	0.738	5.71946e-11	3	Mcm7
5.12481e-15	0.351482	0.511	0.274	6.15849e-11	3	Samd1
5.24681e-15	0.264919	0.293	0.117	6.3051e-11	3	Ska2
5.42598e-15	0.279582	0.572	0.318	6.5204e-11	3	Eri1
5.9095e-15	0.376126	0.865	0.781	7.10144e-11	3	Hprt
6.22027e-15	-0.334062	0.997	1	7.4749e-11	3	Rpl27
6.50404e-15	-0.347521	0.981	0.996	7.81591e-11	3	Rpl7a
8.10092e-15	0.286354	0.521	0.274	9.73487e-11	3	Parp8
9.67216e-15	-0.397421	0.955	0.99	1.1623e-10	3	Rps23
1.05929e-14	0.301752	0.514	0.28	1.27295e-10	3	Mfap1a
1.17358e-14	-0.361662	0.965	0.979	1.41029e-10	3	Btf3
1.20885e-14	0.260683	1	0.999	1.45268e-10	3	Hnrnpa2b1
1.34107e-14	0.278111	0.37	0.173	1.61156e-10	3	Rbbp8
1.38874e-14	0.299056	0.534	0.303	1.66884e-10	3	Dyrk1a
1.50034e-14	0.279258	1	1	1.80296e-10	3	Ucp2
1.50878e-14	0.324138	0.685	0.434	1.81311e-10	3	Lsm3
2.264e-14	0.348059	0.672	0.444	2.72065e-10	3	Tagln2
2.31969e-14	0.299788	0.498	0.269	2.78757e-10	3	Pias1
2.36574e-14	0.302594	0.572	0.325	2.84291e-10	3	Dpysl2
2.77157e-14	0.383628	0.627	0.405	3.3306e-10	3	Actn4
2.93093e-14	0.384577	0.887	0.78	3.52209e-10	3	Azin1
3.4188e-14	-0.364527	0.92	0.977	4.10838e-10	3	Rps26
3.66087e-14	0.320093	0.482	0.266	4.39927e-10	3	Nup205
3.71868e-14	0.339815	0.653	0.421	4.46874e-10	3	Ctdsp1
3.85173e-14	0.300256	0.977	0.954	4.62863e-10	3	Clic1
4.14467e-14	0.350462	0.595	0.368	4.98065e-10	3	Med30
4.34687e-14	-0.368994	0.961	0.987	5.22364e-10	3	Rpl36
5.28113e-14	0.403294	0.765	0.588	6.34634e-10	3	Usp1
5.48243e-14	0.281986	0.367	0.172	6.58824e-10	3	Wdr76
5.61171e-14	-0.516182	0.486	0.696	6.7436e-10	3	Wdr92
5.82454e-14	0.251087	0.473	0.252	6.99935e-10	3	Prdx4
5.87953e-14	0.277308	0.383	0.185	7.06543e-10	3	Otub2
7.06844e-14	-0.304396	1	0.999	8.49414e-10	3	Rps29
7.26036e-14	0.314626	1	0.992	8.72477e-10	3	Anp32b
7.93287e-14	0.389328	0.675	0.492	9.53293e-10	3	Baz1b
9.76766e-14	0.266038	0.331	0.149	1.17378e-09	3	Mcm10
1.23227e-13	-1.24411	0.553	0.774	1.48082e-09	3	Gm19757
1.29799e-13	0.265273	0.386	0.19	1.55979e-09	3	Zcchc8
1.58753e-13	0.262114	0.495	0.267	1.90773e-09	3	Mta1
2.11053e-13	-0.321979	0.981	0.995	2.53622e-09	3	Rps21
2.11075e-13	0.267579	0.489	0.267	2.53649e-09	3	Gtf3c2
2.20202e-13	0.281236	0.601	0.369	2.64617e-09	3	Qk
2.27042e-13	0.267637	0.502	0.271	2.72836e-09	3	Wbp5
2.62246e-13	0.291185	0.621	0.388	3.15142e-09	3	Wbp11
3.26213e-13	0.263867	0.495	0.273	3.9201e-09	3	Pbdc1
4.06173e-13	0.318135	0.582	0.357	4.88098e-09	3	Asap1
4.43061e-13	0.276091	0.559	0.32	5.32426e-09	3	Rnaseh2b
5.63767e-13	0.361629	0.646	0.436	6.77479e-09	3	D930015E06Rik
6.81804e-13	0.269551	0.534	0.306	8.19323e-09	3	Dcaf7
8.5954e-13	0.412145	0.836	0.744	1.03291e-08	3	Smarca4
9.86247e-13	0.251284	0.428	0.226	1.18517e-08	3	Plekhf2
1.15771e-12	0.430963	0.814	0.678	1.39123e-08	3	Dhfr
1.17583e-12	0.340597	0.826	0.684	1.413e-08	3	Rfc2
1.29023e-12	0.312621	0.508	0.293	1.55047e-08	3	Ptpn7
1.64075e-12	0.318267	0.688	0.475	1.97169e-08	3	Sp1
1.65572e-12	0.277083	0.559	0.336	1.98968e-08	3	Naa38
1.75307e-12	0.290961	0.447	0.245	2.10666e-08	3	Pds5b
1.92374e-12	0.343354	0.675	0.472	2.31176e-08	3	Sae1
2.00328e-12	0.325728	0.945	0.9	2.40734e-08	3	Ikzf1
2.08932e-12	0.289046	0.441	0.245	2.51074e-08	3	Enpp1
2.54735e-12	0.308341	0.881	0.727	3.06115e-08	3	Mapre1
2.64348e-12	-0.32393	0.997	0.999	3.17667e-08	3	Rpl37a
2.8962e-12	0.289451	0.907	0.8	3.48037e-08	3	Anapc5
3.21163e-12	0.257485	0.363	0.181	3.85941e-08	3	Rnf26
3.95137e-12	0.373046	0.746	0.569	4.74837e-08	3	Ccnb2
4.33682e-12	0.320336	0.826	0.678	5.21156e-08	3	Snx2
5.03684e-12	0.472735	0.801	0.765	6.05277e-08	3	Slbp
5.27787e-12	0.297683	0.63	0.414	6.34241e-08	3	Elmo1
5.28646e-12	0.278221	0.913	0.864	6.35274e-08	3	Nono
5.44909e-12	0.304121	0.669	0.453	6.54817e-08	3	Nup62
5.46232e-12	0.257024	0.383	0.199	6.56407e-08	3	1110037F02Rik
5.52295e-12	0.281815	0.666	0.45	6.63693e-08	3	Hnrnpr
5.64655e-12	0.252987	0.524	0.302	6.78546e-08	3	Ing1
6.45945e-12	0.25893	0.54	0.325	7.76232e-08	3	Cdc123
7.23932e-12	0.296217	0.666	0.446	8.69949e-08	3	Il17ra
7.55798e-12	0.257752	0.682	0.45	9.08242e-08	3	Cdkn2aipnl
7.9371e-12	-0.314762	0.994	0.996	9.53802e-08	3	Rpl38
8.1646e-12	0.257355	0.627	0.416	9.8114e-08	3	Zfp91
8.22763e-12	0.349788	0.73	0.571	9.88714e-08	3	Elf1
8.75136e-12	0.276122	0.682	0.458	1.05165e-07	3	Stag2
9.01646e-12	0.268025	0.498	0.289	1.08351e-07	3	Kat7
1.41197e-11	-0.265747	1	0.999	1.69676e-07	3	Rps28
1.4378e-11	0.2636	0.347	0.177	1.7278e-07	3	Cdk19
1.55526e-11	0.300925	0.807	0.641	1.86895e-07	3	Fam107b
1.77824e-11	0.286924	0.518	0.315	2.13691e-07	3	Dtymk
1.847e-11	-0.33976	0.932	0.965	2.21954e-07	3	Rpl36al
2.06223e-11	0.34341	0.698	0.517	2.47819e-07	3	Rassf6
2.7539e-11	0.365763	0.662	0.491	3.30936e-07	3	Atrx
3.35858e-11	0.2529	0.891	0.784	4.03601e-07	3	Ywhah
3.46089e-11	0.27205	0.498	0.297	4.15895e-07	3	Phf19
4.59505e-11	0.258606	0.974	0.931	5.52188e-07	3	Sf3b1
5.07998e-11	0.313234	1	0.994	6.10461e-07	3	Cd24a
5.08898e-11	-0.288997	0.974	0.984	6.11542e-07	3	Naca
5.08962e-11	0.305664	0.83	0.737	6.11619e-07	3	Thrap3
5.46584e-11	0.269009	0.376	0.204	6.5683e-07	3	Phf20
5.46902e-11	-0.554	0.505	0.651	6.57213e-07	3	Hpse
5.47153e-11	0.350694	0.855	0.777	6.57514e-07	3	Psip1
7.08629e-11	0.273299	0.473	0.274	8.5156e-07	3	Eif1ad
9.8671e-11	0.273029	0.994	0.955	1.18573e-06	3	Srsf2
1.05386e-10	0.296734	0.389	0.209	1.26643e-06	3	Sqle
1.23903e-10	0.293986	0.923	0.844	1.48894e-06	3	Ccni
1.25129e-10	0.251173	0.566	0.349	1.50368e-06	3	Pou2f1
1.3938e-10	0.355972	0.862	0.748	1.67493e-06	3	Mcm5
1.44243e-10	0.27198	1	0.998	1.73337e-06	3	mtNd5
1.47388e-10	0.273595	0.498	0.303	1.77117e-06	3	Vrk1
1.57444e-10	0.28165	0.698	0.496	1.892e-06	3	Sumo3
2.4316e-10	0.278653	0.605	0.406	2.92206e-06	3	Rfc3
2.57361e-10	0.276301	0.637	0.434	3.09271e-06	3	Nup50
2.69563e-10	0.287889	0.415	0.243	3.23934e-06	3	Upf3b
2.7486e-10	0.398761	0.444	0.266	3.30299e-06	3	H1fx
4.79922e-10	0.299949	0.695	0.524	5.76722e-06	3	Rpa1
5.00329e-10	-0.287753	0.942	0.984	6.01245e-06	3	Rpl29
5.42429e-10	-0.32171	0.945	0.977	6.51836e-06	3	Arpc1b
9.2345e-10	-0.383155	0.601	0.743	1.10971e-05	3	Odc1
1.06398e-09	0.259989	0.862	0.75	1.27859e-05	3	Mknk2
1.0653e-09	0.277755	0.598	0.412	1.28018e-05	3	Ppp3cb
1.49664e-09	0.290608	0.765	0.658	1.79851e-05	3	Atxn2l
1.79667e-09	0.300702	0.804	0.681	2.15906e-05	3	Cbfb
2.23153e-09	0.273415	0.624	0.44	2.68163e-05	3	Ep400
2.88692e-09	-0.257951	1	0.999	3.46921e-05	3	Rps14
3.64979e-09	0.252798	0.572	0.373	4.38596e-05	3	Git2
3.72909e-09	-0.350061	0.768	0.861	4.48125e-05	3	Eif2s2
3.83665e-09	-0.365214	0.743	0.86	4.6105e-05	3	Gm9846
4.38488e-09	0.277905	0.833	0.736	5.26931e-05	3	Top2b
4.65519e-09	0.251223	0.608	0.414	5.59414e-05	3	Tcerg1
5.41642e-09	0.302482	0.727	0.576	6.50891e-05	3	Trim59
5.53035e-09	0.255614	0.688	0.501	6.64583e-05	3	Oxct1
8.89234e-09	0.324711	0.685	0.523	0.000106859	3	Cenpa
1.14757e-08	0.252038	0.453	0.28	0.000137903	3	Rbmx
1.36496e-08	-0.279146	0.984	0.992	0.000164027	3	Rpl36a
1.44809e-08	0.253383	0.653	0.459	0.000174017	3	Brwd1
1.75146e-08	0.313396	0.759	0.618	0.000210473	3	Dusp2
2.96298e-08	-0.421073	0.421	0.582	0.000356061	3	Rgs13
3.26907e-08	-0.261777	1	0.999	0.000392845	3	Rpl39
3.27237e-08	-0.320318	0.762	0.87	0.00039324	3	Sepw1
4.79986e-08	0.253008	0.65	0.48	0.000576799	3	Brd4
5.03365e-08	-0.313437	0.662	0.796	0.000604894	3	Cyba
5.14778e-08	0.261539	0.756	0.637	0.000618609	3	Phip
5.82752e-08	0.254698	0.865	0.789	0.000700293	3	Pnp
6.26852e-08	0.256422	0.605	0.434	0.000753288	3	Tipin
6.52804e-08	-0.416136	0.302	0.452	0.000784474	3	Cd83
8.0796e-08	-0.376686	0.859	0.924	0.000970925	3	Gm17821
8.47176e-08	-0.8342	0.27	0.395	0.00101805	3	Gm11127
8.97904e-08	-0.257175	0.997	0.999	0.00107901	3	B2m
1.77715e-07	-0.275023	0.862	0.936	0.0021356	3	Atp5e
2.24629e-07	-0.374329	0.614	0.74	0.00269937	3	Cybb
2.89612e-07	-0.297403	0.749	0.858	0.00348027	3	Psme1
3.08112e-07	0.252826	0.714	0.579	0.00370258	3	Bank1
4.05467e-07	-0.28009	0.614	0.729	0.0048725	3	Ppdpf
4.19311e-07	-0.440456	0.569	0.726	0.00503886	3	Apoe
4.76593e-07	-0.314437	0.637	0.743	0.00572722	3	Fis1
4.94052e-07	-0.33801	0.601	0.726	0.00593702	3	Blk
5.56347e-07	0.255185	0.357	0.217	0.00668562	3	H1f0
5.68354e-07	0.326862	0.932	0.917	0.00682991	3	Vpreb3
5.88025e-07	-0.324158	0.952	0.972	0.0070663	3	H2-K1
1.37296e-06	-0.276862	0.727	0.858	0.0164989	3	Rpl31
1.71313e-06	-0.328242	0.842	0.895	0.0205867	3	Hspe1
2.89908e-06	-0.302088	0.534	0.653	0.0348382	3	Dynlrb1
2.90746e-06	-0.308935	0.543	0.628	0.034939	3	Psme2
4.62332e-06	-0.284216	0.794	0.865	0.0555585	3	Cox7b
4.865e-06	-0.262281	0.579	0.692	0.0584628	3	Cox17
5.74578e-06	-0.262317	0.842	0.902	0.069047	3	Lsp1
6.27136e-06	-0.322643	0.341	0.446	0.0753629	3	Llph
6.46145e-06	-0.295361	0.621	0.719	0.0776473	3	Rapgef1
6.82321e-06	-0.371319	0.122	0.23	0.0819945	3	Psg23
7.5197e-06	0.270226	0.656	0.572	0.0903642	3	Tpr
9.6016e-06	-0.304919	0.785	0.897	0.115382	3	Tnfrsf13c
1.08276e-05	-0.303024	0.666	0.764	0.130115	3	Ltb
1.10789e-05	-0.329128	0.312	0.417	0.133135	3	Mybbp1a
1.19589e-05	-0.319849	0.395	0.501	0.14371	3	Gimap6
1.35847e-05	-0.268196	0.1	0.2	0.163248	3	2010015L04Rik
1.5611e-05	-0.271315	0.547	0.636	0.187597	3	Usmg5
1.70812e-05	-0.2881	0.9	0.923	0.205265	3	Samhd1
1.77096e-05	-0.326414	0.958	0.977	0.212816	3	Kcnq1ot1
2.66731e-05	-0.271037	0.884	0.934	0.32053	3	Mcl1
2.86501e-05	-0.372268	0.238	0.339	0.344288	3	Ncf1
2.97629e-05	-0.296	0.871	0.906	0.35766	3	Crip1
3.05039e-05	-0.256915	0.765	0.868	0.366565	3	Tomm20
3.8511e-05	-0.268941	0.547	0.649	0.462787	3	Uqcrq
4.0518e-05	0.284806	0.743	0.689	0.486905	3	Apobec1
4.05356e-05	-0.266043	0.775	0.838	0.487116	3	Sec61b
4.6645e-05	-0.294119	0.627	0.719	0.560533	3	Myo1g
4.68352e-05	-0.29344	0.453	0.571	0.562819	3	Vmn2r55
5.36673e-05	-0.255412	0.698	0.774	0.64492	3	Snrpf
5.53145e-05	-0.267789	0.559	0.625	0.664714	3	Sec61g
6.25234e-05	-0.309655	0.424	0.517	0.751344	3	Cxcr5
6.50778e-05	-0.260636	0.945	0.953	0.78204	3	Arpc5
6.75438e-05	-0.258736	0.55	0.62	0.811674	3	Pfdn5
8.85046e-05	-0.25902	0.788	0.868	1	3	A630089N07Rik
8.85777e-05	-0.329984	0.495	0.548	1	3	Sqstm1
9.60831e-05	-0.257666	0.392	0.482	1	3	Mrpl52
9.73612e-05	-0.2595	0.678	0.754	1	3	Grcc10
0.000111332	-0.25043	0.164	0.258	1	3	Havcr1
0.000267632	-0.259174	0.579	0.657	1	3	Cox7a2
0.000278438	-0.255254	0.286	0.38	1	3	Snhg1
0.000343369	-0.304107	0.469	0.538	1	3	Ddx21
0.000343869	-0.263852	0.707	0.75	1	3	Atp5k
0.000484596	-0.263954	0.646	0.752	1	3	Lax1
0.000540123	-0.251362	0.383	0.47	1	3	Cdca7
0.000851269	-0.26542	0.588	0.687	1	3	Tmem123
0.000891452	-0.278703	0.412	0.47	1	3	Lat2
0.000891848	-0.370056	0.322	0.388	1	3	Lmo2
0.00167929	-0.26573	0.633	0.687	1	3	Unc93b1
0.00216607	-0.261995	0.132	0.204	1	3	Asns
0.00331015	-0.253365	0.601	0.658	1	3	Cct6a
0.0034374	-0.258177	0.511	0.56	1	3	Ikzf3
0.00368264	-0.294454	0.759	0.825	1	3	Mif
0.00444206	-0.271787	0.569	0.61	1	3	Fcrl1
0.00847257	-0.286315	0.508	0.581	1	3	Fcer2a

## Sheet: 8c
e.CD98 MFI GC
Data N=1	Geometric Mean CD98 in GC B cells					Data N=2	Geometric Mean CD98 in GC B cells
WT	30627	40293	35617	27720		WT	4155	3617	3938	3690
Mb1HellsKO	48930	50489	51495	44842		Mb1HellsKO	4323	6016	4730	6600
	Mean WT	Mean KO	pvalue				Mean WT	Mean KO	pvalue
Stat	33564	48939	0.0027			Stat	3850	5417	0.0289

## Sheet: 8d
f.ATF4 MFI GC CD98+
Data N=1	Geometric Mean ATF4 in GC B cells CD98+					Data N=1
WT	421	449	374	437		WT	1258	1337
Mb1HellsKO	522	616	536	583		Mb1HellsKO	1755	1839
	Mean WT	Mean KO	pvalue				Mean WT	Mean KO
Stat	420.3	564.3	0.0018			Stat	1298	1797

## Sheet: 8e
g.CD98 MFI GC
Data N=1	Geometric Mean CD98 in iGB-8 cultures					Data N=2	Geometric Mean CD98 in iGB-8 cultures
WT	5159	5221	5601	5643		WT	9697	10346
Mb1HellsKO	8183	6893	8174	7628		Mb1HellsKO	15791	12469
	Mean WT	Mean KO	pvalue				Mean WT	Mean KO	pvalue
Stat	5406	7720	0.0004			Stat	10021.5	14130

## Sheet: 8f
h.RT-qPCR Asns Chac1 iGB cultures
Mean Ct Control	Asns	Chac1	Ubc	ΔCT WT	Asns	Chac1		ΔΔCt	Asns	Chac1		FC (2^-ΔΔCt)	Asns	Chac1
K66	22.311	25.0268	23.2127	K66	-0.901668	1.81411		K66	-0.0904723	-0.173513		K66	1.06472	1.1278
K87	22.1707	24.9695	22.9819	K87	-0.811196	1.98762		K87	0	0		K87	1	1
K91	23.0666	25.7869	23.4007	K91	-0.33405	2.38626		K91	0.477147	0.39864		K91	0.718397	0.758573
Mean Ct Mb1HellsKO	Asns	Chac1	Ubc	ΔCT KO	Asns	Chac1
K66	21.0594	23.6003	22.6243	K49	-1.56489	0.975942		K49	-0.753695	-1.01168		K49	1.68611	2.01625
K87	20.5275	22.9378	22.5757	K67	-2.04823	0.362044		K67	-1.23703	-1.62558		K67	2.35713	3.08565
K91	20.9157	23.3168	23.0977	K88	-2.18201	0.219109		K88	-1.37081	-1.76851		K88	2.58617	3.40702

## Sheet: 8g
i.CD98 Geometric Mean after Transduction
Data	Geometric Mean CD98 in iGB-8 cultures
Ctrl	15620	16324	15799	15277
Empty	16675	17145	16516	16098
ATF4	37592	37481	38892	35937
	pvalue ATF4-Ctrl	pvalue ATF4 - Empty
Stat	<0,0001	<0,0001

## Sheet: 8h - ASC Signature
j. GSEA detail for ASC Signature
SYMBOL	RANK IN GENE LIST	RANK METRIC SCORE	RUNNING ES	CORE ENRICHMENT
1	Asns	1	25.581	0.0636	Yes
2	Cars	15	15.843	0.1027	Yes
3	Yars	19	14.455	0.1386	Yes
4	Pck2	22	14.095	0.1737	Yes
5	Aldh18a1	31	11.561	0.2022	Yes
6	Slc7a5	36	11.208	0.2300	Yes
7	Pycr1	41	10.540	0.2562	Yes
8	Nars	49	9.923	0.2807	Yes
9	Mthfd2	68	8.364	0.3011	Yes
10	Slc3a2	124	5.960	0.3148	Yes
11	Mars	126	5.850	0.3293	Yes
12	Os9	184	4.753	0.3400	Yes
13	Nucb1	224	4.155	0.3495	Yes
14	Ell2	234	4.056	0.3594	Yes
15	Fut1	240	4.000	0.3693	Yes
16	Bst2	247	3.940	0.3789	Yes
17	Magt1	318	3.411	0.3860	Yes
18	Spcs3	320	3.399	0.3944	Yes
19	AI662270	342	3.290	0.4021	Yes
20	Krtcap2	362	3.060	0.4094	Yes
21	Dnajb9	443	2.716	0.4145	Yes
22	Bhlha15	456	2.652	0.4208	Yes
23	Ergic1	461	2.595	0.4272	Yes
24	Manf	465	2.578	0.4335	Yes
25	Xbp1	491	2.468	0.4391	Yes
26	St6gal1	518	2.366	0.4445	Yes
27	Creb3l2	564	2.224	0.4491	Yes
28	Fkbp2	585	2.173	0.4541	Yes
29	Irf4	598	2.148	0.4592	Yes
30	Dhdds	607	2.129	0.4643	Yes
31	Abcb1b	637	2.059	0.4688	Yes
32	Rhob	655	2.016	0.4735	Yes
33	Ssr3	661	1.989	0.4783	Yes
34	Calr	663	1.987	0.4832	Yes
35	Herpud1	664	1.985	0.4882	Yes
36	Mtdh	666	1.984	0.4931	Yes
37	Sdf2l1	670	1.976	0.4979	Yes
38	Tmed2	675	1.957	0.5027	Yes
39	Gne	698	1.917	0.5070	Yes
40	Btd	712	1.892	0.5115	Yes
41	Ly6c2	730	1.870	0.5158	Yes
42	Srpr	731	1.869	0.5204	Yes
43	Cpox	732	1.869	0.5251	Yes
44	Edem2	737	1.863	0.5296	Yes
45	P4hb	744	1.851	0.5341	Yes
46	Ssr2	760	1.824	0.5383	Yes
47	Pdia6	764	1.814	0.5428	Yes
48	Trib1	766	1.805	0.5473	Yes
49	Stt3a	776	1.789	0.5515	Yes
50	Rpl10	819	1.727	0.5549	Yes
51	Atf5	821	1.722	0.5592	Yes
52	Entpd1	833	1.704	0.5632	Yes
53	Slc39a4	862	1.664	0.5668	Yes
54	Sec61a1	884	1.625	0.5704	Yes
55	Slc44a1	926	1.570	0.5734	Yes
56	Surf4	932	1.562	0.5772	Yes
57	Ufc1	934	1.557	0.5811	Yes
58	Lman1	937	1.553	0.5849	Yes
59	Hspa5	946	1.541	0.5885	Yes
60	Mzb1	968	1.524	0.5919	Yes
61	Rpl15	1020	1.463	0.5945	Yes
62	Hspa13	1070	1.401	0.5969	Yes
63	Glipr1	1090	1.386	0.6000	Yes
64	Dnajc3	1117	1.357	0.6028	Yes
65	Slc12a4	1149	1.318	0.6055	Yes
66	Tmem176a	1165	1.307	0.6084	Yes
67	Ckap4	1167	1.305	0.6116	Yes
68	Qpctl	1186	1.285	0.6145	Yes
69	Hyou1	1193	1.280	0.6175	Yes
70	Calu	1235	1.243	0.6198	Yes
71	Ddost	1238	1.241	0.6228	Yes
72	Gfpt1	1242	1.240	0.6258	Yes
73	Rpn2	1296	1.197	0.6277	Yes
74	Hsp90b1	1301	1.192	0.6306	Yes
75	Tvp23b	1333	1.175	0.6329	Yes
76	Tram2	1358	1.163	0.6353	Yes
77	Dnajb11	1381	1.150	0.6377	Yes
78	Fcer1g	1421	1.127	0.6397	Yes
79	Fkbp11	1477	1.089	0.6412	Yes
80	Ssr4	1535	1.058	0.6427	Yes
81	Slc39a7	1551	1.047	0.6450	Yes
82	Serinc5	1588	1.028	0.6468	Yes
83	Sec11c	1673	0.979	0.6475	Yes
84	Tigit	1687	0.970	0.6496	Yes
85	1700017B05Rik	1769	0.930	0.6502	Yes
86	Leprotl1	1812	0.907	0.6516	Yes
87	Sil1	1831	0.900	0.6535	Yes
88	Ly6k	1851	0.890	0.6553	Yes
89	Cd93	1876	0.877	0.6570	Yes
90	Ubc	1905	0.864	0.6586	Yes
91	Chst1	2008	0.826	0.6585	Yes
92	Adk	2013	0.825	0.6605	Yes
93	Desi1	2027	0.821	0.6622	Yes
94	Capn5	2080	0.800	0.6631	Yes
95	Atp6v0a1	2126	0.781	0.6642	Yes
96	Cnpy2	2179	0.764	0.6650	Yes
97	Spcs2	2212	0.754	0.6662	Yes
98	Nudt22	2271	0.735	0.6668	Yes
99	Dpagt1	2276	0.733	0.6685	Yes
100	Hsd11b1	2288	0.728	0.6701	Yes
101	Bckdk	2299	0.725	0.6717	Yes
102	Oosp1	2319	0.717	0.6731	Yes
103	Rcbtb2	2389	0.695	0.6734	Yes
104	Tmem214	2406	0.690	0.6748	Yes
105	Ern1	2426	0.686	0.6761	Yes
106	Tmem39a	2478	0.672	0.6767	Yes
107	Sec61b	2490	0.668	0.6781	Yes
108	Prdx4	2504	0.663	0.6795	Yes
109	Htatip2	2564	0.646	0.6799	Yes
110	Arfgap3	2634	0.628	0.6800	Yes
111	Slc33a1	2738	0.605	0.6794	Yes
112	Prmt7	2749	0.603	0.6807	Yes
113	Alg2	2782	0.596	0.6815	Yes
114	Slc35b1	2841	0.584	0.6818	Yes
115	Bet1	2886	0.574	0.6823	Yes
116	Rps6	2927	0.565	0.6828	Yes
117	Kdelr1	3092	0.534	0.6808	Yes
118	Rhobtb1	3177	0.519	0.6803	Yes
119	Ly6c1	3195	0.517	0.6813	Yes
120	Srp54c	3235	0.509	0.6817	Yes
121	Morf4l2	3244	0.508	0.6828	Yes
122	Tmem184b	3251	0.507	0.6839	Yes
123	Spon1	3372	0.488	0.6827	Yes
124	Trp53inp1	3384	0.486	0.6836	Yes
125	Prdm1	3389	0.486	0.6848	Yes
126	Rpn1	3392	0.486	0.6859	Yes
127	Gvin1	3413	0.482	0.6867	Yes
128	Tmem176b	3486	0.469	0.6864	Yes
129	H13	3535	0.460	0.6865	Yes
130	Mcfd2	3609	0.449	0.6861	Yes
131	Manea	3666	0.442	0.6861	Yes
132	Top1	3667	0.442	0.6872	Yes
133	Larp1b	3835	0.419	0.6847	No
134	Reln	3842	0.418	0.6857	No
135	Pon2	3921	0.405	0.6850	No
136	Rexo2	3926	0.404	0.6860	No
137	Tmem248	3938	0.403	0.6867	No
138	Creld2	4171	0.377	0.6829	No
139	Cdv3	4271	0.364	0.6817	No
140	Tssc4	4341	0.356	0.6812	No
141	Sec63	4466	0.344	0.6794	No
142	Hid1	4550	0.332	0.6785	No
143	Tmed9	4643	0.323	0.6774	No
144	Mt1	4709	0.317	0.6769	No
145	Ssr1	4798	0.310	0.6758	No
146	Itm2c	5295	0.266	0.6662	No
147	Fndc3b	5404	0.256	0.6646	No
148	Chid1	5412	0.255	0.6651	No
149	Hdlbp	5461	0.250	0.6647	No
150	Sec22b	5470	0.249	0.6651	No
151	Tns3	5618	0.236	0.6627	No
152	Man1b1	5642	0.234	0.6628	No
153	Snord49b	5751	0.229	0.6611	No
154	Dennd5b	5775	0.228	0.6612	No
155	Snora62	5983	0.217	0.6574	No
156	Serpina3f	6022	0.213	0.6572	No
157	Vcp	6024	0.213	0.6577	No
158	Atl2	6107	0.210	0.6565	No
159	Spcs1	6293	0.199	0.6532	No
160	Kdelr2	6328	0.196	0.6529	No
161	Tmed3	6537	0.188	0.6491	No
162	Praf2	6576	0.185	0.6488	No
163	Slpi	6578	0.185	0.6492	No
164	Prg2	6610	0.183	0.6490	No
165	Tmem258	6714	0.176	0.6473	No
166	Fam214a	6731	0.175	0.6474	No
167	Yipf6	6952	0.166	0.6433	No
168	Rps27l	7059	0.160	0.6414	No
169	Snord23	7089	0.159	0.6412	No
170	Wipi1	7156	0.154	0.6403	No
171	Sel1l	7450	0.136	0.6345	No
172	H1f0	7507	0.133	0.6337	No
173	Fut8	7985	0.112	0.6240	No
174	Snora21	8534	0.106	0.6129	No
175	Glb1	9673	0.093	0.5895	No
176	Srprb	9743	0.088	0.5883	No
177	Ccdc117	9884	0.082	0.5856	No
178	Txndc5	10060	0.072	0.5822	No
179	Ubb	10153	0.067	0.5804	No
180	Sumo2	10346	0.056	0.5766	No
181	Oxct1	10352	0.056	0.5766	No
182	Tapbpl	10466	0.051	0.5744	No
183	Epcam	10746	0.039	0.5687	No
184	Zfyve21	10828	0.035	0.5671	No
185	Zfp280b	10984	0.028	0.5639	No
186	Aldh9a1	10987	0.028	0.5640	No
187	Gpr55	11427	0.021	0.5549	No
188	Sec24d	11684	0.009	0.5496	No
189	Mt2	13323	0.000	0.5156	No
190	Snord68	16180	0.000	0.4563	No
191	Snord96a	16302	0.000	0.4537	No
192	Snord95	16333	0.000	0.4531	No
193	Snord14e	16338	0.000	0.4530	No
194	Snora75	16358	0.000	0.4526	No
195	Snora70	16409	0.000	0.4516	No
196	Snora3	16423	0.000	0.4513	No
197	Snord38a	16759	0.000	0.4444	No
198	Snord2	23374	0.000	0.3070	No
199	Snord14d	26533	0.000	0.2414	No
200	Arf4	36532	-0.003	0.0338	No
201	Derl3	36547	-0.003	0.0335	No
202	Cited2	36702	-0.009	0.0303	No
203	Snora68	36723	-0.009	0.0299	No
204	Mettl9	36742	-0.010	0.0296	No
205	Rpl31-ps9	36810	-0.013	0.0282	No
206	Snord83b	36886	-0.015	0.0267	No
207	Mgat2	37010	-0.021	0.0242	No
208	Snora20	37048	-0.023	0.0235	No
209	Lrrc59	37062	-0.024	0.0233	No
210	Srp54a	37611	-0.037	0.0120	No
211	Ppp1r15a	37761	-0.043	0.0090	No
212	Gpr155	37908	-0.048	0.0061	No
213	Snord110	38442	-0.049	-0.0049	No
214	Uba5	39686	-0.066	-0.0305	No
215	Derl1	39721	-0.068	-0.0310	No
216	Cope	39884	-0.076	-0.0342	No
217	Zbp1	40104	-0.088	-0.0385	No
218	Snord37	40287	-0.099	-0.0421	No
219	Sdc1	40494	-0.113	-0.0461	No
220	Snord66	40789	-0.126	-0.0519	No
221	Ubxn4	40949	-0.132	-0.0548	No
222	Rpl23a	41098	-0.135	-0.0576	No
223	Clptm1l	41213	-0.137	-0.0596	No
224	Yipf5	41420	-0.144	-0.0635	No
225	Snord73a	41496	-0.148	-0.0647	No
226	Galnt2	41646	-0.155	-0.0674	No
227	Slamf7	41701	-0.159	-0.0682	No
228	Ndufa1	41738	-0.162	-0.0685	No
229	Nans	42058	-0.183	-0.0747	No
230	Edem3	42268	-0.196	-0.0785	No
231	Tnfrsf17	42275	-0.196	-0.0782	No
232	4933421O10Rik	42390	-0.204	-0.0800	No
233	Cpeb2	42503	-0.212	-0.0818	No
234	Cltb	42638	-0.219	-0.0841	No
235	Rpl17-ps9	42841	-0.233	-0.0877	No
236	Snord87	43091	-0.251	-0.0922	No
237	Ccpg1	43095	-0.251	-0.0917	No
238	Cd28	43190	-0.257	-0.0930	No
239	Ift20	43194	-0.257	-0.0924	No
240	Prrc1	43268	-0.264	-0.0932	No
241	Snord16a	43836	-0.311	-0.1043	No
242	Snd1	43864	-0.312	-0.1040	No
243	Isg20	43924	-0.319	-0.1045	No
244	Chpf	43990	-0.324	-0.1050	No
245	Ap2m1	44086	-0.334	-0.1062	No
246	Dap	44185	-0.344	-0.1073	No
247	Fndc3a	44563	-0.391	-0.1142	No
248	Sec24a	44757	-0.414	-0.1172	No
249	Snora41	44906	-0.430	-0.1192	No
250	Trabd	45031	-0.444	-0.1206	No
251	Alad	45260	-0.479	-0.1242	No
252	Tpst1	45532	-0.522	-0.1285	No
253	Uso1	45683	-0.551	-0.1303	No
254	Glt8d1	45709	-0.556	-0.1294	No
255	Erlec1	46132	-0.644	-0.1366	No
256	Yipf2	46250	-0.672	-0.1373	No
257	Rgcc	46287	-0.679	-0.1364	No
258	Snx9	46405	-0.716	-0.1370	No
259	Creg1	46836	-0.860	-0.1438	No
260	Atat1	47332	-1.086	-0.1514	No
261	Pqlc3	47584	-1.283	-0.1534	No
262	Neil1	47597	-1.292	-0.1505	No
263	Kcnn4	47678	-1.377	-0.1487	No
264	Fos	47713	-1.417	-0.1459	No
265	Iqcb1	47928	-1.753	-0.1460	No
266	Alcam	47955	-1.830	-0.1419	No
267	Eaf2	48011	-1.954	-0.1382	No
268	Slc39a11	48012	-1.956	-0.1334	No
269	Erp44	48022	-1.975	-0.1286	No
270	Maged1	48034	-2.013	-0.1239	No
271	Endou	48081	-2.185	-0.1194	No
272	Enpp1	48114	-2.343	-0.1142	No
273	Ube2j1	48162	-2.533	-0.1089	No
274	Txndc11	48175	-2.598	-0.1027	No
275	Cnst	48178	-2.635	-0.0962	No
276	Spint2	48201	-2.773	-0.0897	No
277	Ada	48245	-3.086	-0.0829	No
278	Edem1	48246	-3.095	-0.0752	No
279	Rapgef3	48298	-3.609	-0.0673	No
280	Ctse	48332	-4.176	-0.0576	No
281	Coro2b	48359	-4.945	-0.0459	No
282	Cacna1h	48371	-5.279	-0.0330	No
283	Idh2	48384	-5.865	-0.0186	No
284	Pon3	48412	-7.881	0.0004	No
