# Supplementary material for: Germinal center output is sustained by HELLS-dependent DNA-methylation-maintenance in B cells
Source: Nat Commun. 2023 Sep 14;14:5695. doi: 10.1038/s41467-023-41317-3 (PMC10502085; doi:10.1038/s41467-023-41317-3)
Supplement: Supplementary file 4 — Source Data [file 41467_2023_41317_MOESM4_ESM.zip › SourceData_Cousuetal/Source Data - Figure 9.xlsx]

## Sheet: 9b
b. Frequency of Germinal Centers
Vehicle	DNMT1i			Mean Vh	Mean DNMT1i	pvalue
1.31	0.23		Stat	1.157	0.2364	<0,0001
1.8	0.31
1.7	0.39
1.15	0.4
1.22	0.34
1.77	0.32
0.98	0.13
1	0.087
1.11	0.16
0.49	0.16
0.75	0.15
0.6	0.16

## Sheet: 9c
			% Cpg Unmethylated	Number of CpG read	Number of complete sequences
LINE-1	nouveaux	GSK-2	19.4	196	20	inhibiteur
		GSK-6	16.3	165	17	inhibiteur
		GSK-3	19.7	198	19	inhibiteur
		GSK-5	17.4	166	16	inhibiteur
	anciens	GSK-9	11	181	18	véhicule
		GSK-12	4.7	171	17	véhicule
		GSK-8	5.6	195	19	véhicule
		GSK-11	10.6	160	16	véhicule

## Sheet: 9d
d. Frequency of Premem
Vehicle	DNMT1i
5.08	29.9			Mean Vh	Mean DNMT1i	pvalue
6.23	28.8		Stat	6.213	19.57	<0,0001
4.2	20.9
7.41	17.3
8.21	26.7
2.96	15
7.76	16.9
5.2	19.3
4.6	16.1
11.4	12.9
4.65	14.3
6.86	16.7

## Sheet: 9e
e. MFI CD98
Vehicle	DNMT1i
1946	2749			Mean Vh	Mean DNMT1i	pvalue
1807	2556		Stat	1992	2601	<0,0001
1904	2460
1972	2218
2174	2533
1935	2630
2027	2670
2043	2788
1989	2875
2106	2459
1958	2478
2040	2801

## Sheet: 9f
8.f LPS+IL5 Cell Division Frequency
	Div 0		Div 1		Div 2		Div 3		Div 4		Div 5
CTL	1.78	2.93	1.29	2.01	3.93	6.56	12.3	17.5	28.1	30.9	33.7	26.6
DMSO - 100 nM	1.62	3.59	1.45	2.1	5.04	6.87	14.9	18.3	30.5	31.1	31.1	25.9
DMSO - 300nM	1.64	3.08	1.55	2.08	5.34	6.8	15.1	18.6	30.9	31.7	30.2	25
DMSO - 600 nM		3.23		2		6.64		17.5		31.3		26.3
DMSO - 1 µM	1.59	3.52	1.58	2.09	5.49	6.7	15.5	17.7	30.8	30.7	29.7	26.4
GSK3685032A - 100 nM	1.83	4.47	1.81	2.72	6.05	8.42	16.7	20.3	31.5	30.3	28.6	23
GSK3685032A - 300 nM	4.51	7.26	4.01	5.16	13.1	16.1	25.8	29.6	30.9	26.5	15.5	11.1
GSK3685032A - 600 nM	6.34	9.87	6.22	6.66	19.7	20.3	30.6	32.3	24.7	22.3	7.69	6.21
GSK3685032A - 1 µM	6.99	10.9	7.14	7.71	22.8	23.5	31.8	32.9	21.7	19.4	5.15	3.92

## Sheet: 9g
g. CD38+ Frequency per cell division
	GSK3685032A - 1µM		GSK3685032A - 600 nM		GSK3685032A - 300 nM		GSK3685032A - 100 nM		DMSO - 1µM		DMSO - 300nM		DMSO - 100nM		CTL		DMSO - 600nM
D1	6.6	4.12	5.99	3.2	6.04	3.24	5.72	3.29	3.94	2.56	5.57	2.22	4.82	2.44	4	3.88		2.62
D2	12.9	7.23	11.2	6.52	11	6.81	10.5	5.62	7.63	4.55	7.37	4.51	8.89	4.65	8.55	6.25		5.4
D3	19.5	13.4	20.2	12.8	18.5	13.9	15.6	10.3	10	8.06	11.2	7.96	12.7	8.25	14.5	10		7.98
D4	30.1	21	29.4	20.3	26.4	21.9	16.7	14.1	12.2	9.12	12.2	9.51	13.6	9.59	13.6	11.3		10.3
D5	34.3	26	37.6	29.2	35.2	31.8	18.6	17	12.3	9.38	12.6	9.78	14	9.86	13.8	10.5		11.2
D6	41.2	28.4	42.7	36.7	40.9	40.4	25.1	25.3	16.3	13.5	15.9	14.3	16.9	14.6	18.9	15.9		15.9

## Sheet: 9h
h. CD98 MFI per cell division
	GSK3685032A - 1µM		GSK3685032A - 600 nM		GSK3685032A - 300 nM		GSK3685032A - 100 nM		DMSO - 1µM		DMSO - 300nM		DMSO - 100nM		CTL		DMSO - 600nM
D0	963	985	879	909	953	953	959	777	1085	844	921	740	1000	771	904	649		704
D1	2850	3302	2562	3060	2539	3043	1953	1949	1892	1631	1574	1291	1776	1559	1881	1185		1342
D2	5813	6647	4739	5611	4095	5243	2635	2707	2530	2059	1980	1649	2294	1939	2604	1495		1700
D3	9202	10443	7053	8587	5943	7574	3492	3521	3546	2926	2870	2212	3135	2640	3220	2095		2308
D4	10509	12126	7917	9831	6573	8475	4250	4070	4637	3885	3719	2836	4110	3409	4405	2652		3036
D5	9913	12178	7675	9947	6829	8860	4779	4404	5655	4531	4531	3259	4925	3848	5190	3034		3544
D6	8009	11880	6809	8749	7011	9031	4959	4566	6075	4919	4820	3557	5331	4047	5416	3281		3717
