# Supplementary material for: Germinal center output is sustained by HELLS-dependent DNA-methylation-maintenance in B cells
Source: Nat Commun. 2023 Sep 14;14:5695. doi: 10.1038/s41467-023-41317-3 (PMC10502085; doi:10.1038/s41467-023-41317-3)
Supplement: Supplementary file 4 — Source Data [file 41467_2023_41317_MOESM4_ESM.zip › SourceData_Cousuetal/Source Data - Figure S1.xlsx]

## Sheet: S1a
	Early B		ProB		PreB		Immature
hDNMT3B	75.38	45.93	46.36	37.78	129.34	87.07	1.55	1.55
hZBTB24	30.52	25.61	36.8	25.8	37.25	28.63	65.28	65.28
hCDCA7	209.29	192.14	289.82	255.74	146.17	169.69	4.95	4.95
hHELLS	31.23	30.52	50	61.31	47.94	65.85	8.44	8.44

## Sheet: S1b
	Naïves			GC			MBC
hDNMT3B	0.28	0.43	0.19	15.76	15.98	12.25	0.75	0.82	0.52
hZBTB24	41.75	34.47	30.48	33.29	34.57	37.27	30.07	31.25	32
hCDCA7	7.6	5.98	10.58	258.02	206.15	217.75	24.81	34.65	14.65
hHELLS	6.42	4.43	5.35	53.71	48.38	45.8	7.4	10.07	6.22
