# Supplementary material for: Germinal center output is sustained by HELLS-dependent DNA-methylation-maintenance in B cells
Source: Nat Commun. 2023 Sep 14;14:5695. doi: 10.1038/s41467-023-41317-3 (PMC10502085; doi:10.1038/s41467-023-41317-3)
Supplement: Supplementary file 4 — Source Data [file 41467_2023_41317_MOESM4_ESM.zip › SourceData_Cousuetal/Source Data - Figure S2.xlsx]

## Sheet: S2g
A+B		C'+D		E		F
Control	Mb1HellsKO	Control	Mb1HellsKO	Control	Mb1HellsKO	Control	Mb1HellsKO
7.43	9.09	32.2	36.7	19.1	12.9	28.4	24.4
9.7	8.06	39.9	31.6	15.4	15.6	17.9	23.9
8.47	6.15	39.5	30.6	16.3	17.4	15.3	27.2
7.06	4.26	30.9	29	13.8	16.9	31.4	32.6
5.52	5.45	41.4	43.4	17.4	15.5	22.2	14.9
4.65	3.67	50.9	37.6	17.7	19.4	12	15.6
5.87	6.91	34.3	37.8	20.4	16.8	18.9	13.7
5.32	4.43	40.7	22.2	18.1	12.5	18	35.4
4.53		34.9		19.8		23.7
6.21		48.4		17.8		10.7
Mean	Mean	Mean	Mean	Mean	Mean	Mean	Mean
6.476	6.003	39.31	33.61	17.58	15.88	19.85	23.46
pval		pval		pval		pval
0.5849		0.0867		0.1126		0.3177
