# Supplementary material for: Germinal center output is sustained by HELLS-dependent DNA-methylation-maintenance in B cells
Source: Nat Commun. 2023 Sep 14;14:5695. doi: 10.1038/s41467-023-41317-3 (PMC10502085; doi:10.1038/s41467-023-41317-3)
Supplement: Supplementary file 4 — Source Data [file 41467_2023_41317_MOESM4_ESM.zip › SourceData_Cousuetal/Source Data - Figure S3.xlsx]

## Sheet: S3a
IgM			IgG1			IgA			IgG2b			IgG2c			IgG3
WT	CD21HellsKO		WT	CD21HellsKO		WT	CD21HellsKO		WT	CD21HellsKO		WT	CD21HellsKO		WT	CD21HellsKO
101.96	136.45	1	1337.91	306.98		56.0606	46.6667		744.42	377.42		175.85	191.71		257.83	299.78
205.35	103.76	2	770.72	532.21			33.9394		720.25	280.08		410.43	194.76		702.49	580.39
127.58	144.66	3	1061.64	305.86		136.667	83.0303		715.61	656.57		466.52	189.88		437.13	381.42
113.71	453.14	4	670.49	1663.74		273.838	88.1818		1011.92	942.33		721.5	317.93		281.7	152.72
978.24	1818	5	1729.86	294.79		49.0909	27.8788		778.37	215.92		684.31	225.85		367.66	290.65
975.21	991.27	6	267.01	154.17		96.2121	37.5758		1249.83	304.67		606.67	334.21		328.24	134.89
232.64	256.73	7	2839.24	610.59		133.737	31.01		571.58	407.35					156.52	227.56
243.09	561.88	8	548.96	430.21		42.19	96.72		1387.5	1374.79					379.67	451.89
253.55	460.06	9	372.74	166.32		26.02	16.05		411.066	262.186					507.07	452.44
503.39	364.91	10	211.46	360.76		27.72	24.34		361.373	279.098					425.33	269.11
510.67	253.55	11	2352.38	522.62		18.1452	44.3548		1137.7	413.422					373.19	280.33
1513.33	900.83	12	1701.19	1420.24		26.2903	47.2984		282.161	466.797					226.06	376.354
770	656.67	13	1700	1051.19		47.1774	40.7258		947.461	269.401					512.07	333.333
1124.44	470	14	1002.38	865.87		19.6774	28.4274		1077.73	320.052					789.56	352.083
711.67	413.33	15	1452.38	847.02		50.9677	46.0484		849.375	569.517					169.844
752.5	550.83	16	2514.29	1144.44		117.22	46.6935								244.375
1166.22	482.93	17	1099.6	1132.94		142.84	50.6452								417.812
281.26	217.56	18				722.74	117.22
664.56	478.11	19				787.03	74.59
600.33	414.22	20				680.74	175.35
352.19	283.39	21				360.4	309.28
240.61	604	22				351.83	256.99
696.78		23					244.61
222.56		24					142.34
		25					235.57
		26					418.54
Mean	Mean		Mean	Mean		Mean	Mean		Mean	Mean		Mean	Mean		Mean	Mean
555.9	500.7		1272	694.7		198.4	106.3		816.4	476		510.9	242.4		386.9	327.4
pval			pval			pval			pval			pval			pval
0.6238			0.0149			0.1201			0.0069			0.0218			0.2677

## Sheet: S3b
Day 7		Day 14		Day 41		Boost+7days
WT	CD21HellsKO	WT	CD21HellsKO	WT	CD21HellsKO	WT	CD21HellsKO
3011.61	2415.63	2518.21	2255	1097.5	438.93	6987.5	3742.26
126.1	2041.79	3190	3506.47	1454.2	1462.9	4546.14	4624.64
1316.7	1763.47	3906.65	729.47	1290.94	27.38	2554.18	944.55
2746.14	2879.56	2571.91	1641.29	765.17	629.17	13081.5	5903.09
4360.47	2104.32	6083.05	3165.4	2990.28	1733.76	7985.1	5354.32
3929.22	3877.66	3874.01	3495.9	1394.25	520.33	6303.22	5859.18
6618.13	3479.22	4602.82	3145.62	3179.54	1125.4	11575.4	6570.86
2239.25		2021.05		1070.43		2054.41
330.65	2100.81	1086.29	1485.96	1191.97	468.14	1806.25	3252.94
239.92	2842.74	2025.99	1595.07	1027.41	595.1	3516.91	5686.03
3757.39	3154.57	2095.07	2158.66	2609.12	1217.24	9027.94	3768.87
		5257.14	4071.43	2610.71	1564.29	12414	12414
		5085.71	3822.73	2657.14	1370.96	12414	6842.42
		9511.11	3831.82	3360.86	2182.32	14135.4	15749.5
		6154	6154	3077	2092.8	12307	9091.2
		6154	1297.08	3068.8	1689.38	12307	3095
		3067.5	1746.25	1061.88	817.5	2762.5	6138.33
		6488	2805.76	3160	3023.5	12890	12491.2
		5898.5	5195.49	2137.22	1586.47	10784.5	13912.3
Mean	Mean	Mean	Mean	Mean	Mean	Mean	Mean
2607	2666	4294	2895	2063	1253	8392	6969
pval		pval		pval		pval
0.929		0.0243		0.0065		0.3167

## Sheet: S3c
Day 7		Day 14		Day 41		Boost+7days
WT	CD21HellsKO	WT	CD21HellsKO	WT	CD21HellsKO	WT	CD21HellsKO
42904.8	37297.6	110024	62845.2	41526.8	10765.5	273857	66500
3096.45	2119.29	66686.4	21332.5	63231.8	4253.81	290051	23346
7539.85	52458.3	30520.7	50434.5	78097.8	22226.2	194431	35761.9
34126.8	57502.7	123464	72566.4	39192.3	22879.9	312391	77676.2
29395.3	4747.67	87610.8	86122.8	78822.8	43294.5	249402	37675.6
38544.5	21333.2	71701.7	54588.5	16625.6	12181.5	244740	81758.7
32649.4	27266.1	56476.9	67384.4	38920.5	40611.6	185930	34577.2
11350.5	35100	37629.3	56789.3	15011.3	5873.44	134643	79505.5
3669.31	37045.6	12270.7	30733.5	46636.5	26058.5	80487	32814.5
31939.2	23003	44563.3	43082.8	22667.3	19679.7	130670	42903.2
3488.2		73605.9		44702.6		175155
		135832	186849	65983.4	70215.3	293190	96921.1
		130890	246509	60528.4	132703	96594.9	130551
		198215	135545	160000	35092.3	256116	34958.1
		256220	100358	156194	27912.5	272388	67746.1
		140621		132450		98562.6
		52046	55108.8	26201.8	18661.4	85746.3	48432.8
		69940.9	77288.9	40365.4	29452.4	113918	38826
		169696	127931	102264	36131.8	136898	39037.2
Mean	Mean	Mean	Mean	Mean	Mean	Mean	Mean
21700.4	29787.3	98316.6	86792.4	64706.4	32823.2	190798	56999.5
pval		pval		pval		pval
0.2907		0.5719		0.0158		<0,0001

## Sheet: S3d
Day14		Day 28
WT	CD21HellsKO	WT	CD21HellsKO
130.37	144.379	256.942	38.4508
76.693	66.5055	134.659	46.0803
65.9569	126.97	111.501	10.5303
186.894	201.567	82.489	29.1245
153.402	47.6189	126.938	43.1424
	106.73
Mean	Mean	Mean	Mean
122.663	115.628	142.506	33.4657
pval		pval
0.8321		0.0204
