# Supplementary material for: Germinal center output is sustained by HELLS-dependent DNA-methylation-maintenance in B cells
Source: Nat Commun. 2023 Sep 14;14:5695. doi: 10.1038/s41467-023-41317-3 (PMC10502085; doi:10.1038/s41467-023-41317-3)
Supplement: Supplementary file 4 — Source Data [file 41467_2023_41317_MOESM4_ESM.zip › SourceData_Cousuetal/Source Data - Figure S4.xlsx]

## Sheet: S4a
Day 7		Day 14		Day 28		Day 43
WT	Mb1HellsKO	WT	Mb1HellsKO	WT	Mb1HellsKO	WT	Mb1HellsKO
3.47	3.13	1.92	0.71	0.87	0.32	0.93	0.28
4.1	4.12	2.74	0.39	2.34	0.39	2.46	0.89
2.68	2.14	5.17	0.78	0.66	0.34	1.26	0.19
3.46	1.27	3.64	1.07	0.49	0.14	0.74	0.22
4.16	2.96		0.7	1.6	0.25	3.89	0.31
3.59	2.61		1.35	1.14	0.24	0.93
2.76			0.74	1.43	0.13
2.35			1.24
			0.61
			0.8
Mean WT	Mean KO	Mean WT	Mean KO	Mean WT	Mean KO	Mean WT	Mean KO
3.32125	2.705	3.3675	0.839	1.21857	0.258571	1.70167	0.378
pvalue		pvalue		pvalue		pvalue
0.2135		0.0347		0.0068		0.0468

## Sheet: S4b
Day 7		Day 14		Day 28
WT	CD21HellsKO	WT	CD21HellsKO	WT	CD21HellsKO
2.4	0.5	1.6	0.6	0.3	0.2
2	2.2	1.3	0.9	0.6	0.4
2.7	2.6	1	0.8	0.8	0.1
1.8	1.4	2.3	1.5	1	0.1
2.6	1.5	1.8	0.8	0.6	0.1
1.2	1.7		0.8
Mean WT	Mean KO	Mean WT	Mean KO	Mean WT	Mean KO
2.11667	1.65	1.6	0.9	0.66	0.18
pvalue		pvalue		pvalue
0.242		0.0185		0.0062

## Sheet: S4c
Day 10
Data	WT
G1	73.21	70.15	71.23	66.96
S	25.1	27.56	26.09	31.34
G2/M	0.74	0.96	1.06	0.49
Data	Mb1HellsKO
G1	70.77	71.57	74.94	74.99
S	27.53	26.04	22.19	21.93
G2/M	0.84	0.82	0.57	0.55
Stat	Mean WT	Mean KO	pvalue
G1	70.39	73.07	0.1687
S	27.52	24.42	0.1643
G2/M	0.8125	0.695	0.4597
