# Supplementary material for: Germinal center output is sustained by HELLS-dependent DNA-methylation-maintenance in B cells
Source: Nat Commun. 2023 Sep 14;14:5695. doi: 10.1038/s41467-023-41317-3 (PMC10502085; doi:10.1038/s41467-023-41317-3)
Supplement: Supplementary file 4 — Source Data [file 41467_2023_41317_MOESM4_ESM.zip › SourceData_Cousuetal/Source Data - Figure S5.xlsx]

## Sheet: S5d
	non GC CTRL			non GC KO			GC CTRL			GC KO
IAP	98.3	100	98.8	71.3	68.4	61.5	96.6	97.9		39.7	31.8	42.9
MINOR	91.2	100	97.2	36.6	50	35	97.1	96.2		17	19.6	21
LINE1	92.1	92.9	96.6	69.5	59.2	65.1	92.5	96.1		14.3	28.3	47.9

## Sheet: S5f
Day 0
Sondes	Gene	Name	pval	pval_BH	pval_Bonf	Day 0 -KO1	Day 0 -KO2	Day 0 -KO3	Day 0 -KO4	Mean KO	Day 0 -KO1	Day 0 -WT2	Day 0 -WT3	Day 0 -WT4	Mean WT	Fold Change KO/WT	Delta
ENSMUSG00000087215	predicted gene 14618 [Source:MGI Symbol;Acc:MGI:3705277]	Gm14618	1.15108e-09	2.42857e-06	5.58572e-05	21.1857	23.1298	24.3323	18.3441	21.748	0	0	0	0	0	#NUM!	21.748
ENSMUSG00000047216	cadherin 19, type 2 [Source:MGI Symbol;Acc:MGI:3588198]	Cdh19	5.05758e-09	8.18081e-06	0.000245424	21.1857	20.3542	15.2077	19.1779	18.9814	0	0	0	0	0	#NUM!	18.9814
ENSMUSG00000025165	secreted and transmembrane 1A [Source:MGI Symbol;Acc:MGI:2384805]	Sectm1a	6.2427e-08	8.21268e-05	0.00302933	11.0165	19.429	12.9265	17.5103	15.2206	0	0	0	0	0	#NUM!	15.2206
ENSMUSG00000043673	potassium voltage-gated channel, delayed-rectifier, subfamily S, member 3 [Source:MGI Symbol;Acc:MGI:1098804]	Kcns3	1.34469e-07	0.000145985	0.00652527	14.4062	26.8305	9.1246	11.6735	15.5087	0	0	0	0	0	#NUM!	15.5087
ENSMUSG00000110333	predicted gene 45861 [Source:MGI Symbol;Acc:MGI:5804976]	Gm45861	1.85983e-07	0.000192022	0.00902503	25.4228	13.8779	7.60384	13.3412	15.0614	0	0	0	0	0	#NUM!	15.0614
ENSMUSG00000031997	transient receptor potential cation channel, subfamily C, member 6 [Source:MGI Symbol;Acc:MGI:109523]	Trpc6	5.26797e-07	0.000440748	0.0255634	18.6434	14.8031	11.4057	6.67059	12.8807	0	0	0	0	0	#NUM!	12.8807
Day 7
Sondes	Gene	Name	pval	pval_BH	pval_Bonf	Day 7 -KO1	Day 7 -KO2	Day 7 -KO3	Day 7 -KO4	Mean KO	Day 7 -KO1	Day 7 -WT2	Day 7 -WT3	Day 7 -WT4	Mean WT	Fold Change KO/WT	Delta
ENSMUSG00000010122	solute carrier family 47, member 1 [Source:MGI Symbol;Acc:MGI:1914723]	Slc47a1	4.74605e-08	4.11262e-05	0.00230307	10.5676	16.4411	9.01969	21.1415	14.2925	0	0	0	0	0	#NUM!	14.2925
ENSMUSG00000022912	protein S (alpha) [Source:MGI Symbol;Acc:MGI:1095733]	Pros1	2.06608e-10	2.70969e-07	1.00258e-05	16.4385	32.8822	15.7845	29.5982	23.6758	0	0	0	0	0	#NUM!	23.6758
ENSMUSG00000025165	secreted and transmembrane 1A [Source:MGI Symbol;Acc:MGI:2384805]	Sectm1a	1.53888e-12	3.73379e-09	7.46757e-08	41.0963	28.1847	26.3074	42.2831	34.4679	0	0	0	0	0	#NUM!	34.4679
ENSMUSG00000028327	STRA6-like [Source:MGI Symbol;Acc:MGI:1921402]	Stra6l	1.10325e-07	9.23037e-05	0.00535361	7.04509	15.6582	12.0263	16.9132	12.9107	0	0	0	0	0	#NUM!	12.9107
ENSMUSG00000029917	pyroglutamylated RFamide peptide receptor like [Source:MGI Symbol;Acc:MGI:2441881]	Qrfprl	1.56745e-09	1.9503e-06	7.60618e-05	18.7869	24.2702	15.7845	14.7991	18.4102	0	0	0	0	0	#NUM!	18.4102
ENSMUSG00000030075	contactin 3 [Source:MGI Symbol;Acc:MGI:99534]	Cntn3	4.45839e-12	9.01449e-09	2.16348e-07	16.4385	31.3164	42.0919	44.3972	33.561	0	0	0	0	0	#NUM!	33.561
ENSMUSG00000031997	transient receptor potential cation channel, subfamily C, member 6 [Source:MGI Symbol;Acc:MGI:109523]	Trpc6	5.69532e-11	8.6366e-08	2.76371e-06	17.6127	28.9676	22.5492	31.7123	25.2105	0	0	0	0	0	#NUM!	25.2105
ENSMUSG00000034416	polycystic kidney disease 1 like 2 [Source:MGI Symbol;Acc:MGI:2664668]	Pkd1l2	1.50712e-07	0.000119893	0.00731345	9.39345	7.82909	16.5361	16.9132	12.668	0	0	0	0	0	#NUM!	12.668
ENSMUSG00000035395	DDB1 and CUL4 associated factor 8 like [Source:MGI Symbol;Acc:MGI:101758]	Dcaf8l	7.51602e-14	2.27951e-10	3.64722e-09	75.1476	27.4018	40.5886	48.6256	47.9409	0	0	0	0	0	#NUM!	47.9409
ENSMUSG00000035472	solute carrier family 25 (mitochondrial oxodicarboxylate carrier), member 21 [Source:MGI Symbol;Acc:MGI:2445059]	Slc25a21	5.3387e-14	1.85047e-10	2.59066e-09	52.8382	39.9284	34.5755	50.7397	44.5204	0	0	0	0	0	#NUM!	44.5204
ENSMUSG00000038408	RIKEN cDNA 1700018A04 gene [Source:MGI Symbol;Acc:MGI:1916631]	1700018A04Rik	1.79427e-07	0.000140433	0.00870686	17.6127	13.3095	7.51641	10.5708	12.2523	0	0	0	0	0	#NUM!	12.2523
ENSMUSG00000039488	contactin 5 [Source:MGI Symbol;Acc:MGI:3042287]	Cntn5	3.16639e-08	3.01279e-05	0.00153652	4.69672	21.9215	14.2812	25.3699	16.5673	0	0	0	0	0	#NUM!	16.5673
ENSMUSG00000039552	radial spoke head 4 homolog A (Chlamydomonas) [Source:MGI Symbol;Acc:MGI:3027894]	Rsph4a	1.47216e-08	1.4883e-05	0.000714382	10.5676	21.1385	16.5361	12.6849	15.2318	0	0	0	0	0	#NUM!	15.2318
ENSMUSG00000042386	testis expressed 13B [Source:MGI Symbol;Acc:MGI:1890544]	Tex13b	2.51652e-12	5.55076e-09	1.22117e-07	24.6578	60.284	20.2943	44.3972	37.4083	0	0	0	0	0	#NUM!	37.4083
ENSMUSG00000043673	potassium voltage-gated channel, delayed-rectifier, subfamily S, member 3 [Source:MGI Symbol;Acc:MGI:1098804]	Kcns3	2.47073e-14	9.22268e-11	1.19895e-09	41.0963	48.5404	35.3271	76.1096	50.2683	0	0	0	0	0	#NUM!	50.2683
ENSMUSG00000047216	cadherin 19, type 2 [Source:MGI Symbol;Acc:MGI:3588198]	Cdh19	4.30273e-15	1.89813e-11	2.08794e-10	32.8771	59.5011	65.3928	67.6529	56.356	0	0	0	0	0	#NUM!	56.356
ENSMUSG00000049420	transmembrane protein 200A [Source:MGI Symbol;Acc:MGI:1924470]	Tmem200a	7.29412e-08	6.20973e-05	0.00353954	9.39345	15.6582	9.77133	19.0274	13.4626	0	0	0	0	0	#NUM!	13.4626
ENSMUSG00000055780	ubiquitin specific peptidase 26 [Source:MGI Symbol;Acc:MGI:1933247]	Usp26	2.05851e-07	0.000158558	0.00998915	17.6127	14.0924	6.76477	10.5708	12.2602	0	0	0	0	0	#NUM!	12.2602
ENSMUSG00000058571	glypican 6 [Source:MGI Symbol;Acc:MGI:1346322]	Gpc6	7.51943e-07	0.000461883	0.0364888	9.39345	7.82909	9.77133	14.7991	10.4482	0	0	0	0	0	#NUM!	10.4482
ENSMUSG00000067352	predicted gene 14149 [Source:MGI Symbol;Acc:MGI:3651549]	Gm14149	7.06082e-14	2.27951e-10	3.42633e-09	29.3545	52.4549	35.3271	73.9954	47.783	0	0	0	0	0	#NUM!	47.783
ENSMUSG00000067702	tubulin, alpha 3A [Source:MGI Symbol;Acc:MGI:1095406]	Tuba3a	1.00399e-06	0.000601476	0.0487196	14.0902	14.0924	6.76477	6.34246	10.3224	0	0	0	0	0	#NUM!	10.3224
ENSMUSG00000069890	RIKEN cDNA 1700024J04 gene [Source:MGI Symbol;Acc:MGI:1919098]	1700024J04Rik	1.36865e-08	1.41309e-05	0.000664151	9.39345	16.4411	13.5295	25.3699	16.1835	0	0	0	0	0	#NUM!	16.1835
ENSMUSG00000073786	predicted gene 7579 [Source:MGI Symbol;Acc:MGI:3647476]	Gm7579	2.08847e-09	2.47183e-06	0.000101345	12.916	21.1385	15.0328	25.3699	18.6143	0	0	0	0	0	#NUM!	18.6143
ENSMUSG00000074109	MAS-related GPR, member X2 [Source:MGI Symbol;Acc:MGI:3588270]	Mrgprx2	2.9686e-07	0.000211844	0.0144054	5.87091	10.1778	11.2746	23.2557	12.6448	0	0	0	0	0	#NUM!	12.6448
ENSMUSG00000074418	predicted gene 15930 [Source:MGI Symbol;Acc:MGI:3805554]	Gm15930	8.47051e-22	1.0276e-17	4.1104e-17	115.07	199.642	162.354	226.215	175.82	0	0	0	0	0	#NUM!	175.82
ENSMUSG00000078906	predicted gene 14444 [Source:MGI Symbol;Acc:MGI:3652325]	Gm14444	4.51122e-08	4.00505e-05	0.00218911	3.52254	21.1385	12.0263	35.9406	18.157	0	0	0	0	0	#NUM!	18.157
ENSMUSG00000079162	tripartite motif-containing 43B [Source:MGI Symbol;Acc:MGI:3648996]	Trim43b	7.10379e-07	0.000441947	0.0344719	2.34836	13.3095	16.5361	16.9132	12.2768	0	0	0	0	0	#NUM!	12.2768
ENSMUSG00000079262	solute carrier organic anion transporter family, member 1a6 [Source:MGI Symbol;Acc:MGI:1351906]	Slco1a6	4.13747e-09	4.78035e-06	0.000200775	7.04509	21.1385	14.2812	44.3972	21.7155	0	0	0	0	0	#NUM!	21.7155
ENSMUSG00000104301	WD repeat domain 49 [Source:MGI Symbol;Acc:MGI:3645287]	Wdr49	1.75768e-08	1.74068e-05	0.000852931	8.21927	18.7898	19.5427	14.7991	15.3377	0	0	0	0	0	#NUM!	15.3377
ENSMUSG00000106044	predicted gene 42860 [Source:MGI Symbol;Acc:MGI:5662997]	Gm42860	6.64272e-11	9.53452e-08	3.22345e-06	21.1353	24.2702	23.3009	27.484	24.0476	0	0	0	0	0	#NUM!	24.0476
ENSMUSG00000107870	predicted gene, 43940 [Source:MGI Symbol;Acc:MGI:5690332]	Gm43940	1.99784e-09	2.42368e-06	9.69473e-05	12.916	18.7898	19.5427	21.1415	18.0975	0	0	0	0	0	#NUM!	18.0975
ENSMUSG00000110333	predicted gene 45861 [Source:MGI Symbol;Acc:MGI:5804976]	Gm45861	9.93307e-13	2.53691e-09	4.82012e-08	28.1803	129.963	67.6477	177.589	100.845	0	0	0	0	0	#NUM!	100.845
Day 14
Sondes	Gene	Name	pval	pval_BH	pval_Bonf	Day 14 -KO1	Day 14 -KO2	Day 14 -KO3	Day 14 -KO4	Mean KO	Day 14 -KO1	Day 14 -WT2	Day 14 -WT3	Day 14 -WT4	Mean WT	Fold Change KO/WT	Delta
ENSMUSG00000001497	paired box 9 [Source:MGI Symbol;Acc:MGI:97493]	Pax9	4.66624e-05	0.00744848	1	10.0759	4.24604	4.20595	8.8054	6.83332	0	0	0	0	0	#NUM!	6.83332
ENSMUSG00000001506	collagen, type I, alpha 1 [Source:MGI Symbol;Acc:MGI:88467]	Col1a1	4.64733e-05	0.00744848	1	2.51897	5.66138	11.5664	8.8054	7.13803	0	0	0	0	0	#NUM!	7.13803
ENSMUSG00000009670	testis expressed gene 11 [Source:MGI Symbol;Acc:MGI:1933237]	Tex11	0.000314751	0.034017	1	5.03795	16.9841	2.10297	2.20135	6.5816	0	0	0	0	0	#NUM!	6.5816
ENSMUSG00000010122	solute carrier family 47, member 1 [Source:MGI Symbol;Acc:MGI:1914723]	Slc47a1	7.84373e-11	6.92045e-08	3.80625e-06	35.2656	16.9841	16.8238	39.6243	27.1745	0	0	0	0	0	#NUM!	27.1745
ENSMUSG00000019874	fatty acid binding protein 7, brain [Source:MGI Symbol;Acc:MGI:101916]	Fabp7	6.60364e-05	0.0099828	1	6.29743	7.07672	3.15446	9.53918	6.51695	0	0	0	0	0	#NUM!	6.51695
ENSMUSG00000020052	achaete-scute family bHLH transcription factor 1 [Source:MGI Symbol;Acc:MGI:96919]	Ascl1	5.56305e-05	0.00856992	1	7.55692	4.24604	5.25744	8.8054	6.46645	0	0	0	0	0	#NUM!	6.46645
ENSMUSG00000020303	stanniocalcin 2 [Source:MGI Symbol;Acc:MGI:1316731]	Stc2	6.24022e-05	0.00955112	1	11.3354	12.7381	0	13.9419	9.50384	0	0	0	0	0	#NUM!	9.50384
ENSMUSG00000022912	protein S (alpha) [Source:MGI Symbol;Acc:MGI:1095733]	Pros1	4.04489e-15	7.85129e-12	1.96282e-10	51.639	45.291	49.4199	78.5148	56.2162	0	0	0	0	0	#NUM!	56.2162
ENSMUSG00000025165	secreted and transmembrane 1A [Source:MGI Symbol;Acc:MGI:2384805]	Sectm1a	1.06767e-10	9.08946e-08	5.18099e-06	23.9302	25.4762	16.8238	30.0851	24.0788	0	0	0	0	0	#NUM!	24.0788
ENSMUSG00000026833	olfactomedin 1 [Source:MGI Symbol;Acc:MGI:1860437]	Olfm1	0.000278364	0.03084	1	3.77846	0	21.0297	7.33783	8.03651	0	0	0	0	0	#NUM!	8.03651
ENSMUSG00000027794	spermatogenesis and oogenesis specific basic helix-loop-helix 2 [Source:MGI Symbol;Acc:MGI:1921684]	Sohlh2	3.02073e-11	2.8742e-08	1.46584e-06	40.3036	28.3069	11.5664	48.4297	32.1516	0	0	0	0	0	#NUM!	32.1516
ENSMUSG00000028327	STRA6-like [Source:MGI Symbol;Acc:MGI:1921402]	Stra6l	4.39246e-08	1.88627e-05	0.00213148	10.0759	14.1534	16.8238	13.9419	13.7487	0	0	0	0	0	#NUM!	13.7487
ENSMUSG00000029917	pyroglutamylated RFamide peptide receptor like [Source:MGI Symbol;Acc:MGI:2441881]	Qrfprl	2.28872e-13	3.36553e-10	1.11062e-08	28.9682	33.9683	43.111	64.5729	42.6551	0	0	0	0	0	#NUM!	42.6551
ENSMUSG00000030075	contactin 3 [Source:MGI Symbol;Acc:MGI:99534]	Cntn3	2.49692e-12	3.10681e-09	1.21166e-07	49.12	29.7222	19.9783	44.027	35.7119	0	0	0	0	0	#NUM!	35.7119
ENSMUSG00000030173	killer cell lectin-like receptor, subfamily A, member 5 [Source:MGI Symbol;Acc:MGI:101903]	Klra5	0.000317023	0.0341864	1	12.5949	2.83069	3.15446	4.4027	5.74568	0	0	0	0	0	#NUM!	5.74568
ENSMUSG00000030785	cytochrome c oxidase subunit 6A2 [Source:MGI Symbol;Acc:MGI:104649]	Cox6a2	0.000319036	0.0343272	1	11.3354	0	11.5664	5.13648	7.00955	0	0	0	0	0	#NUM!	7.00955
ENSMUSG00000031997	transient receptor potential cation channel, subfamily C, member 6 [Source:MGI Symbol;Acc:MGI:109523]	Trpc6	1.31452e-15	3.02887e-12	6.37883e-11	64.2338	55.1984	42.0595	109.334	67.7064	0	0	0	0	0	#NUM!	67.7064
ENSMUSG00000035395	DDB1 and CUL4 associated factor 8 like [Source:MGI Symbol;Acc:MGI:101758]	Dcaf8l	2.17807e-23	2.64233e-19	1.05693e-18	267.011	217.963	151.414	287.643	231.008	0	0	0	0	0	#NUM!	231.008
ENSMUSG00000035472	solute carrier family 25 (mitochondrial oxodicarboxylate carrier), member 21 [Source:MGI Symbol;Acc:MGI:2445059]	Slc25a21	5.2496e-18	1.81959e-14	2.54742e-13	163.733	107.566	52.5743	104.931	107.201	0	0	0	0	0	#NUM!	107.201
ENSMUSG00000038408	RIKEN cDNA 1700018A04 gene [Source:MGI Symbol;Acc:MGI:1916631]	1700018A04Rik	3.45057e-10	2.537e-07	1.67442e-05	30.2277	19.8148	10.5149	40.3581	25.2289	0	0	0	0	0	#NUM!	25.2289
ENSMUSG00000039209	ribosomal protein L39-like [Source:MGI Symbol;Acc:MGI:1915422]	Rpl39l	1.38585e-11	1.40104e-08	6.72497e-07	27.7087	24.0609	22.0812	46.2283	30.0198	0	0	0	0	0	#NUM!	30.0198
ENSMUSG00000039358	dopamine receptor D5 [Source:MGI Symbol;Acc:MGI:94927]	Drd5	0.00019588	0.023412	1	11.3354	4.24604	4.20595	3.66892	5.86407	0	0	0	0	0	#NUM!	5.86407
ENSMUSG00000039488	contactin 5 [Source:MGI Symbol;Acc:MGI:3042287]	Cntn5	7.44507e-13	1.03223e-09	3.61279e-08	39.0441	33.9683	26.2872	48.4297	36.9323	0	0	0	0	0	#NUM!	36.9323
ENSMUSG00000042386	testis expressed 13B [Source:MGI Symbol;Acc:MGI:1890544]	Tex13b	5.71117e-19	2.3095e-15	2.7714e-14	127.208	114.643	73.6041	126.211	110.416	0	0	0	0	0	#NUM!	110.416
ENSMUSG00000043673	potassium voltage-gated channel, delayed-rectifier, subfamily S, member 3 [Source:MGI Symbol;Acc:MGI:1098804]	Kcns3	4.05094e-19	1.78706e-15	1.96576e-14	102.018	87.7514	105.149	170.971	116.472	0	0	0	0	0	#NUM!	116.472
ENSMUSG00000046180	RIKEN cDNA 4930550L24 gene [Source:MGI Symbol;Acc:MGI:1922602]	4930550L24Rik	4.67843e-06	0.00108107	0.227025	12.5949	7.07672	6.30892	8.8054	8.69648	0	0	0	0	0	#NUM!	8.69648
ENSMUSG00000046248	keratin associated protein 5-3 [Source:MGI Symbol;Acc:MGI:1924465]	Krtap5-3	5.49301e-06	0.00123405	0.266554	5.03795	8.49207	8.4119	12.4743	8.60406	0	0	0	0	0	#NUM!	8.60406
ENSMUSG00000047216	cadherin 19, type 2 [Source:MGI Symbol;Acc:MGI:3588198]	Cdh19	1.61746e-17	5.2326e-14	7.8489e-13	94.4615	73.5979	62.0377	128.412	89.6273	0	0	0	0	0	#NUM!	89.6273
ENSMUSG00000047730	Fc fragment of IgG binding protein [Source:MGI Symbol;Acc:MGI:2444336]	Fcgbp	4.18585e-06	0.000976551	0.203123	6.29743	5.66138	6.30892	22.7473	10.2538	0	0	0	0	0	#NUM!	10.2538
ENSMUSG00000049115	angiotensin II receptor, type 1a [Source:MGI Symbol;Acc:MGI:87964]	Agtr1a	0.000189087	0.022712	1	2.51897	7.07672	3.15446	11.7405	6.12267	0	0	0	0	0	#NUM!	6.12267
ENSMUSG00000049252	low density lipoprotein-related protein 1B [Source:MGI Symbol;Acc:MGI:2151136]	Lrp1b	3.20378e-06	0.000789172	0.155467	13.8544	7.07672	4.20595	13.9419	9.76973	0	0	0	0	0	#NUM!	9.76973
ENSMUSG00000049420	transmembrane protein 200A [Source:MGI Symbol;Acc:MGI:1924470]	Tmem200a	1.71685e-12	2.25167e-09	8.33117e-08	52.8984	39.6297	16.8238	44.7608	38.5282	0	0	0	0	0	#NUM!	38.5282
ENSMUSG00000051257	tumor rejection antigen P1A [Source:MGI Symbol;Acc:MGI:98818]	Trap1a	1.19121e-05	0.00231218	0.578045	7.55692	7.07672	6.30892	9.53918	7.62044	0	0	0	0	0	#NUM!	7.62044
ENSMUSG00000051827	reproductive homeobox 2A [Source:MGI Symbol;Acc:MGI:1922449]	Rhox2a	2.37364e-10	1.82831e-07	1.15183e-05	44.082	24.0609	17.8753	15.4094	25.3569	0	0	0	0	0	#NUM!	25.3569
ENSMUSG00000052005	predicted gene 9864 [Source:MGI Symbol;Acc:MGI:3708663]	Gm9864	2.09419e-05	0.00374685	1	15.1138	2.83069	5.25744	9.53918	8.18529	0	0	0	0	0	#NUM!	8.18529
ENSMUSG00000054136	adrenomedullin 2 [Source:MGI Symbol;Acc:MGI:2675256]	Adm2	0.000488403	0.0474514	1	6.29743	9.90741	4.20595	1.46757	5.46959	0	0	0	0	0	#NUM!	5.46959
ENSMUSG00000054758	Gm9956	predicted gene 9956 [Source:MGI Symbol;Acc:MGI:3641872]	4.30672e-06	0.000999942	0.208988	5.03795	12.7381	6.30892	12.4743	9.13982	0	0	0	0	0	#NUM!	9.13982
ENSMUSG00000055780	ubiquitin specific peptidase 26 [Source:MGI Symbol;Acc:MGI:1933247]	Usp26	9.73725e-09	4.7251e-06	0.00047251	25.1897	7.07672	13.6693	27.15	18.2714	0	0	0	0	0	#NUM!	18.2714
ENSMUSG00000058360	predicted gene 10040 [Source:MGI Symbol;Acc:MGI:3708676]	Gm10040	1.9694e-06	0.000513094	0.0955672	17.6328	11.3228	4.20595	8.8054	10.4917	0	0	0	0	0	#NUM!	10.4917
ENSMUSG00000058571	glypican 6 [Source:MGI Symbol;Acc:MGI:1346322]	Gpc6	5.08607e-09	2.80462e-06	0.000246807	18.8923	15.5688	10.5149	26.4162	17.848	0	0	0	0	0	#NUM!	17.848
ENSMUSG00000063020	olfactory receptor 194 [Source:MGI Symbol;Acc:MGI:3030028]	Olfr194	3.6108e-09	2.06138e-06	0.000175217	10.0759	25.4762	15.7723	22.7473	18.5179	0	0	0	0	0	#NUM!	18.5179
ENSMUSG00000063887	neuroligin 1 [Source:MGI Symbol;Acc:MGI:2179435]	Nlgn1	0.000320828	0.0344436	1	1.25949	4.24604	7.36041	10.273	5.78472	0	0	0	0	0	#NUM!	5.78472
ENSMUSG00000067352	predicted gene 14149 [Source:MGI Symbol;Acc:MGI:3651549]	Gm14149	1.29908e-15	3.02887e-12	6.30392e-11	55.4174	48.1217	55.7288	91.7229	62.7477	0	0	0	0	0	#NUM!	62.7477
ENSMUSG00000067702	tubulin, alpha 3A [Source:MGI Symbol;Acc:MGI:1095406]	Tuba3a	7.57455e-09	3.86908e-06	0.000367562	23.9302	9.90741	11.5664	26.4162	17.9551	0	0	0	0	0	#NUM!	17.9551
ENSMUSG00000069890	RIKEN cDNA 1700024J04 gene [Source:MGI Symbol;Acc:MGI:1919098]	1700024J04Rik	6.37947e-09	3.36489e-06	0.00030957	6.29743	19.8148	17.8753	38.1567	20.5361	0	0	0	0	0	#NUM!	20.5361
ENSMUSG00000071984	fibronectin type III domain containing 1 [Source:MGI Symbol;Acc:MGI:1915905]	Fndc1	4.67333e-07	0.00014537	0.0226778	6.29743	16.9841	9.46338	13.2081	11.4883	0	0	0	0	0	#NUM!	11.4883
ENSMUSG00000072249	ferritin, heavy polypeptide-like 17, member F [Source:MGI Symbol;Acc:MGI:3642941]	Fthl17f	0.000478621	0.0468386	1	5.03795	2.83069	8.4119	3.66892	4.98736	0	0	0	0	0	#NUM!	4.98736
ENSMUSG00000073786	predicted gene 7579 [Source:MGI Symbol;Acc:MGI:3647476]	Gm7579	8.16025e-10	5.64125e-07	3.95984e-05	31.4872	16.9841	12.6178	24.2148	21.326	0	0	0	0	0	#NUM!	21.326
ENSMUSG00000074109	MAS-related GPR, member X2 [Source:MGI Symbol;Acc:MGI:3588270]	Mrgprx2	7.99034e-11	6.92391e-08	3.87739e-06	25.1897	28.3069	14.7208	35.2216	25.8598	0	0	0	0	0	#NUM!	25.8598
ENSMUSG00000074404	predicted gene 1698 [Source:MGI Symbol;Acc:MGI:2686544]	Gm1698	0.000165763	0.0206781	1	3.77846	9.90741	1.05149	13.2081	6.98637	0	0	0	0	0	#NUM!	6.98637
ENSMUSG00000074418	predicted gene 15930 [Source:MGI Symbol;Acc:MGI:3805554]	Gm15930	4.19326e-22	2.90689e-18	2.03482e-17	152.398	154.273	177.701	246.551	182.731	0	0	0	0	0	#NUM!	182.731
ENSMUSG00000074420	predicted pseudogene 10693 [Source:MGI Symbol;Acc:MGI:3704277]	Gm10693	3.31803e-16	8.47426e-13	1.61011e-11	83.1261	43.8757	86.2219	65.3067	69.6326	0	0	0	0	0	#NUM!	69.6326
ENSMUSG00000079162	tripartite motif-containing 43B [Source:MGI Symbol;Acc:MGI:3648996]	Trim43b	8.01834e-08	3.13789e-05	0.00389098	7.55692	8.49207	14.7208	32.2865	15.7641	0	0	0	0	0	#NUM!	15.7641
ENSMUSG00000079262	solute carrier organic anion transporter family, member 1a6 [Source:MGI Symbol;Acc:MGI:1351906]	Slco1a6	2.6465e-09	1.56615e-06	0.000128424	26.4492	11.3228	15.7723	21.2797	18.706	0	0	0	0	0	#NUM!	18.706
ENSMUSG00000079627	reproductive homeobox 2H [Source:MGI Symbol;Acc:MGI:3713490]	Rhox2h	3.43487e-07	0.000111121	0.0166681	12.5949	8.49207	14.7208	9.53918	11.3367	0	0	0	0	0	#NUM!	11.3367
ENSMUSG00000079629	reproductive homeobox 2G [Source:MGI Symbol;Acc:MGI:3648776]	Rhox2g	9.69781e-05	0.0134841	1	8.81641	2.83069	9.46338	4.4027	6.37829	0	0	0	0	0	#NUM!	6.37829
ENSMUSG00000079638	reproductive homeobox 2B [Source:MGI Symbol;Acc:MGI:3770262]	Rhox2b	1.42096e-05	0.00268302	0.689535	12.5949	5.66138	6.30892	6.60405	7.7923	0	0	0	0	0	#NUM!	7.7923
ENSMUSG00000080894	defensin, alpha, pseudogene 15 [Source:MGI Symbol;Acc:MGI:3705808]	Defa-ps15	7.87192e-07	0.000234352	0.0381993	11.3354	11.3228	6.30892	13.2081	10.5438	0	0	0	0	0	#NUM!	10.5438
ENSMUSG00000083204	predicted gene 13788 [Source:MGI Symbol;Acc:MGI:3650569]	Gm13788	2.46423e-05	0.00430141	1	6.29743	9.90741	3.15446	11.0068	7.59152	0	0	0	0	0	#NUM!	7.59152
ENSMUSG00000086455	predicted gene 11815 [Source:MGI Symbol;Acc:MGI:3650511]	Gm11815	1.72268e-11	1.70602e-08	8.35949e-07	47.8605	31.1376	14.7208	32.2865	31.5013	0	0	0	0	0	#NUM!	31.5013
ENSMUSG00000086596	sushi domain containing 5 [Source:MGI Symbol;Acc:MGI:2685972]	Susd5	2.736e-08	1.24082e-05	0.00132767	18.8923	12.7381	10.5149	16.1432	14.5721	0	0	0	0	0	#NUM!	14.5721
ENSMUSG00000091813	carboxylesterase 2H [Source:MGI Symbol;Acc:MGI:3648740]	Ces2h	0.000301047	0.0330354	1	8.81641	5.66138	1.05149	8.07162	5.90022	0	0	0	0	0	#NUM!	5.90022
ENSMUSG00000093533	vomeronasal 2, receptor, pseudogene 119 [Source:MGI Symbol;Acc:MGI:3761537]	Vmn2r-ps119	0.000438387	0.0442457	1	8.81641	2.83069	1.05149	11.0068	5.92633	0	0	0	0	0	#NUM!	5.92633
ENSMUSG00000093666	vomeronasal 1 receptor, pseudogene 15 [Source:MGI Symbol;Acc:MGI:3648676]	Vmn1r-ps15	9.18728e-06	0.00188111	0.445822	3.77846	11.3228	7.36041	11.0068	8.3671	0	0	0	0	0	#NUM!	8.3671
ENSMUSG00000094678	olfactory receptor 857 [Source:MGI Symbol;Acc:MGI:3030691]	Olfr857	7.6147e-05	0.0110731	1	6.29743	4.24604	2.10297	17.6108	7.56431	0	0	0	0	0	#NUM!	7.56431
ENSMUSG00000094706	predicted gene 10338 [Source:MGI Symbol;Acc:MGI:3642676]	Gm10338	0.000149907	0.0190929	1	3.77846	1.41535	7.36041	14.6757	6.80747	0	0	0	0	0	#NUM!	6.80747
ENSMUSG00000095180	reproductive homeobox 5 [Source:MGI Symbol;Acc:MGI:97538]	Rhox5	8.57368e-15	1.43464e-11	4.16046e-10	80.6072	59.4445	36.802	46.2283	55.7705	0	0	0	0	0	#NUM!	55.7705
ENSMUSG00000095698	reproductive homeobox 2D [Source:MGI Symbol;Acc:MGI:3648779]	Rhox2d	2.38834e-06	0.000613209	0.115896	17.6328	4.24604	5.25744	16.1432	10.8199	0	0	0	0	0	#NUM!	10.8199
ENSMUSG00000096798	predicted gene 6309 [Source:MGI Symbol;Acc:MGI:3643357]	Gm6309	1.37701e-07	5.06217e-05	0.00668207	12.5949	11.3228	8.4119	18.3446	12.6685	0	0	0	0	0	#NUM!	12.6685
ENSMUSG00000100750	predicted gene 29084 [Source:MGI Symbol;Acc:MGI:5579790]	Gm29084	4.60116e-05	0.0074178	1	15.1138	1.41535	7.36041	7.33783	7.80686	0	0	0	0	0	#NUM!	7.80686
ENSMUSG00000102307	predicted gene, 38194 [Source:MGI Symbol;Acc:MGI:5611422]	Gm38194	3.33206e-05	0.00561429	1	7.55692	8.49207	4.20595	7.33783	6.89819	0	0	0	0	0	#NUM!	6.89819
ENSMUSG00000102482	predicted gene, 37924 [Source:MGI Symbol;Acc:MGI:5611152]	Gm37924	2.95314e-09	1.72655e-06	0.000143304	18.8923	15.5688	11.5664	30.0851	19.0281	0	0	0	0	0	#NUM!	19.0281
ENSMUSG00000103464	predicted gene, 38246 [Source:MGI Symbol;Acc:MGI:5611474]	Gm38246	0.000337486	0.0359931	1	6.29743	2.83069	2.10297	11.7405	5.74291	0	0	0	0	0	#NUM!	5.74291
ENSMUSG00000103538	olfactory receptor 289, pseudogene 1 [Source:MGI Symbol;Acc:MGI:3030123]	Olfr289-ps1	0.000226206	0.0261131	1	2.51897	2.83069	6.30892	12.4743	6.03323	0	0	0	0	0	#NUM!	6.03323
ENSMUSG00000103949	predicted gene, 38226 [Source:MGI Symbol;Acc:MGI:5611454]	Gm38226	6.91178e-06	0.00149067	0.335401	5.03795	5.66138	7.36041	19.0784	9.28453	0	0	0	0	0	#NUM!	9.28453
ENSMUSG00000104137	predicted gene, 36954 [Source:MGI Symbol;Acc:MGI:5610182]	Gm36954	4.60818e-08	1.96155e-05	0.00223617	16.3733	15.5688	9.46338	13.9419	13.8369	0	0	0	0	0	#NUM!	13.8369
ENSMUSG00000104301	WD repeat domain 49 [Source:MGI Symbol;Acc:MGI:3645287]	Wdr49	3.54584e-10	2.56814e-07	1.72065e-05	13.8544	18.3995	22.0812	42.5594	24.2236	0	0	0	0	0	#NUM!	24.2236
ENSMUSG00000105068	predicted gene, 30835 [Source:MGI Symbol;Acc:MGI:5589994]	Gm30835	0.000171961	0.0212354	1	5.03795	7.07672	3.15446	7.33783	5.65174	0	0	0	0	0	#NUM!	5.65174
ENSMUSG00000105155	predicted gene 42910 [Source:MGI Symbol;Acc:MGI:5663047]	Gm42910	3.49128e-09	2.01688e-06	0.000169418	20.1518	22.6455	7.36041	30.8189	20.2442	0	0	0	0	0	#NUM!	20.2442
ENSMUSG00000107520	predicted gene 3726 [Source:MGI Symbol;Acc:MGI:3781901]	Gm3726	0.000107374	0.0146772	1	3.77846	5.66138	3.15446	13.9419	6.63405	0	0	0	0	0	#NUM!	6.63405
ENSMUSG00000107870	predicted gene, 43940 [Source:MGI Symbol;Acc:MGI:5690332]	Gm43940	4.67159e-12	5.27194e-09	2.26693e-07	59.1959	28.3069	17.8753	38.8905	36.0671	0	0	0	0	0	#NUM!	36.0671
ENSMUSG00000109262	predicted gene 44744 [Source:MGI Symbol;Acc:MGI:5753320]	Gm44744	3.75077e-07	0.000118961	0.018201	6.29743	14.1534	10.5149	15.4094	11.5938	0	0	0	0	0	#NUM!	11.5938
ENSMUSG00000109332	predicted gene 44742 [Source:MGI Symbol;Acc:MGI:5753318]	Gm44742	1.50772e-06	0.000411031	0.0731635	26.4492	1.41535	18.9268	8.07162	13.7157	0	0	0	0	0	#NUM!	13.7157
ENSMUSG00000109825	predicted gene 45589 [Source:MGI Symbol;Acc:MGI:5791425]	Gm45589	9.43173e-09	4.62307e-06	0.000457684	23.9302	14.1534	8.4119	23.4811	17.4942	0	0	0	0	0	#NUM!	17.4942
ENSMUSG00000110097	zinc finger and SCAN domain containing 4A [Source:MGI Symbol;Acc:MGI:3708481]	Zscan4a	0.000198473	0.023548	1	5.03795	15.5688	2.10297	3.66892	6.59466	0	0	0	0	0	#NUM!	6.59466
ENSMUSG00000110333	predicted gene 45861 [Source:MGI Symbol;Acc:MGI:5804976]	Gm45861	9.51234e-23	7.9277e-19	4.61596e-18	172.55	179.749	180.856	292.046	206.3	0	0	0	0	0	#NUM!	206.3
