# Supplementary material for: Germinal center output is sustained by HELLS-dependent DNA-methylation-maintenance in B cells
Source: Nat Commun. 2023 Sep 14;14:5695. doi: 10.1038/s41467-023-41317-3 (PMC10502085; doi:10.1038/s41467-023-41317-3)
Supplement: Supplementary file 4 — Source Data [file 41467_2023_41317_MOESM4_ESM.zip › SourceData_Cousuetal/Source Data - Figure S6.xlsx]

## Sheet: S6a
WT	Mb1HellsKO		Mean of column A	21.46
35.4	20.4		Mean of column B	18.87
14.8	21.3		P value	0.3288
21.4	33.7
17.3	16
20.9	16.3
21.5	13.2
20.1	14.2
23.9	7.88
20.8	9.52
20.3	21.8
19.7	19
	25.6
	26.4

## Sheet: S6b
WT	Mb1HELLSKO		Mean of column A	17.73
18.3	22		Mean of column B	17.23
30.3	23.5		P value	0.8755
19.2	22.2
18.1	22.2
15.2	9.33
18.2	10.7
11.3	9.12
11.2	18.8

## Sheet: S6c
WT - ISO	WT - Anti-CD8a	HELLSKO- ISO	HELLSKO- Anti-CD8a
11.4	0.17	5.33	5.29
15.6	0.13	18.7	0.031
11.2	0.43	20.3	0.035
18.4	0.66	33.7	0.087
7.08	0.028	24.5	0.2
26.8	0.41	7.02	4.93
30.7	0.022	9.58	3.61
21.1	0.19	12.6
WT		KO
Mean of column A	17.79	Mean of column C	16.47
Mean of column B	0.255	Mean of column D	2.026
P value	<0,0001	P value	0.0021
Anti-CD8a		ISO
Mean of column B	0.255	Mean of column A	17.79
Mean of column D	2.026	Mean of column C	16.47
P value	0.0635	P value	0.7724

## Sheet: S6d
WT - ISO	WT - Anti-CD8a	HELLSKO- ISO	HELLSKO- Anti-CD8a
11.4	0.17	5.33	5.29
15.6	0.13	18.7	0.031
11.2	0.43	20.3	0.035
18.4	0.66	33.7	0.087
7.08	0.028	24.5	0.2
26.8	0.41	7.02	4.93
30.7	0.022	9.58	3.61
21.1	0.19	12.6
WT		KO
Mean of column A	1.928	Mean of column C	0.7513
Mean of column B	1.738	Mean of column D	0.9871
P value	0.6206	P value	0.3954
Anti-CD8a		ISO
Mean of column B	1.738	Mean of column A	1.928
Mean of column D	0.9871	Mean of column C	0.7513
P value	0.0484	P value	0.0023

## Sheet: S6e
FADS2 DEseq2 values
WT (D14)	Mb1HELLSKO (D14)
171.89	91.94
106.44	41.05
140.51	28.39
145.92	55.77

## Sheet: S6f
WT	Mb1HELLSKO		Mean of column A	3058
2568	3318		Mean of column B	3595
2012	3431		P value	0.507
2318	4037
3261
5132
