# Supplementary material for: Germinal center output is sustained by HELLS-dependent DNA-methylation-maintenance in B cells
Source: Nat Commun. 2023 Sep 14;14:5695. doi: 10.1038/s41467-023-41317-3 (PMC10502085; doi:10.1038/s41467-023-41317-3)
Supplement: Supplementary file 4 — Source Data [file 41467_2023_41317_MOESM4_ESM.zip › SourceData_Cousuetal/Source Data - Figure S7.xlsx]

## Sheet: S7c
Frequency Germinal centers
Vehicle -WT	Vehicle -KO	ISRIB- WT	ISRIB - KO
3.34	1.75	3.7	0.74
3.74	0.85	2.51	0.88
		1.66	1.81
		2.87	0.92
		4.97	1.6
Mean
3.54	1.3	3.142	1.19
P value ISRIB (WT vs KO)
0.0118
Frequency Pre-MBC
Vehicle -WT	Vehicle -KO	ISRIB- WT	ISRIB - KO
2.07	4.08	2.94	13
3.06	15.7	5.95	6.66
		5.69	7.62
		3.12	8.99
		3.52	5.6
Mean
2.565	9.89	4.244	8.374
P value ISRIB (WT vs KO)
0.0209
MFI CD98
Vehicle -WT	Vehicle -KO	ISRIB- WT	ISRIB - KO
9532	15963	8677	13192
10031	19623	8547	15529
		9020	15706
		10090	18381
		9928	18447
Mean
9781.5	17793	9252.4	16251
P value ISRIB (WT vs KO)
0.0001

## Sheet: S7d
Sample:	GC (MFI)	Naive (MFI)	delta Nv/GC
WT4	639	440	1.45227		Mean of column A	1.671
WT3	998	578	1.72664		Mean of column B	1.463
WT2	3215	1754	1.83295		P value	0.2851
WT1	2861	1710	1.6731
KO4	506	441	1.14739
KO3	642	506	1.26877
KO2	2919	1766	1.65289
KO1	3087	1730	1.78439

## Sheet: S7e
Gene	FoB	GC DZ	GC LZ	Bmem	MZB	PB	PC
Slc1a4	2.43184	20.9717	29.1078	1	3.39881	65.2699	96.0036
Chac1	4.24375	14.3598	8.86352	1	1	118.73	438.458
Asns	4.10627	75.399	121.111	8.59099	7.18887	257.99	884.754
Eif4ebp1	124.271	96.7923	113.072	212.029	85.506	268.401	422.993
Slc7a5	11.5163	62.0538	61.1944	5.04853	15.3028	92.5412	235.195
Mthfd2	93.5201	334.127	447.162	77.416	86.8263	286.135	551.137
Aldh18a1	194.028	242.508	320.716	146.241	198.758	908.138	1251.51
Ddit4	17.5223	5.56529	13.3943	15.1698	36.5904	21.8431	3.20939
Iars	359.427	322.658	392.862	415.468	359.497	629.312	975.339
Psat1	140.188	762.183	709.398	168.508	140.268	410.892	308.105
Xpot	187.91	150.169	182.505	186.726	218.618	370.104	491.483
Tars	465.846	442.652	571.8	396.744	434.889	1173.69	988.595
Trib3	6.97239	8.25	7.50816	10.1092	9.27502	17.1735	118.097
Gpt2	11.6978	9.65761	18.6197	15.6759	7.53156	60.6183	208.682
Pycr1	6.03748	8.61517	10.2686	4.54246	6.45297	852.565	1609.43
Cth	2.13025	7.9525	13.3132	2.5182	3.05612	12.828	5.41877
Sesn2	21.4405	27.7394	40.3498	12.1334	42.5772	104.125	151.238
Bcat1	3.84989	85.8222	142.761	8.59099	10.112	192.917	31.9314
Pck2	474.975	309.64	284.656	329.943	326.337	902.121	2115.38
Cars	202.389	274.829	250.569	223.163	117.569	370.382	672.653
Ddit3	119.561	64.8162	80.7009	133.589	90.6668	113.384	418.574
Yars	163.508	341.636	349.431	239.863	188.056	926.196	1070.34
Psph	122.031	149.848	176.333	117.395	149.794	242.791	270.545
Nars	484.511	553.023	678.418	453.423	608.961	1999.24	2033.63
Shmt2	402.192	763.584	869.319	394.213	400.046	1039.23	1251.51
Sars	574.112	444.266	479.8	505.548	632.54	918.973	1744.2
Phgdh	203.813	392.042	481.465	265.672	243.2	845.328	1236.05
Slc3a2	608.443	360.43	476.368	418.504	487.143	3690.42	15888.7
Phf10	54.7927	115.015	85.6868	72.3553	62.1623	95.4802	109.26
Lars	320.796	270.366	373.941	306.664	352.037	628.644	822.891
Aars	288.804	599.252	602.584	261.624	264.053	613.995	999.642
Gars	435.901	701.662	774.464	489.86	415.377	832.752	1269.19
