# Supplementary material for: Germinal center output is sustained by HELLS-dependent DNA-methylation-maintenance in B cells
Source: Nat Commun. 2023 Sep 14;14:5695. doi: 10.1038/s41467-023-41317-3 (PMC10502085; doi:10.1038/s41467-023-41317-3)
Supplement: Supplementary file 4 — Source Data [file 41467_2023_41317_MOESM4_ESM.zip › SourceData_Cousuetal/Source Data - Figure S8.xlsx]

## Sheet: S8a
NAME	SYMBOL	TITLE	RANK IN GENE LIST	RANK METRIC SCORE	RUNNING ES	CORE ENRICHMENT
row_0	IFNAR1	interferon alpha and beta receptor subunit 1 [Source:HGNC Symbol;Acc:HGNC:5432]	503	2.1116034984588623	0.38896945	Yes
row_1	IRF9	interferon regulatory factor 9 [Source:HGNC Symbol;Acc:HGNC:6131]	1574	0.8621811270713806	0.5006518	Yes
row_2	STAT2	signal transducer and activator of transcription 2 [Source:HGNC Symbol;Acc:HGNC:11363]	5131	0.125174880027771	0.33147386	No
row_3	STAT1	signal transducer and activator of transcription 1 [Source:HGNC Symbol;Acc:HGNC:11362]	6571	0.04138299077749252	0.2611847	No
row_4	IFNB1	interferon beta 1 [Source:HGNC Symbol;Acc:HGNC:5434]	8864	0.0	0.1362324	No
row_5	REG1A	regenerating family member 1 alpha [Source:HGNC Symbol;Acc:HGNC:9951]	10750	0.0	0.03346841	No
row_6	TYK2	tyrosine kinase 2 [Source:HGNC Symbol;Acc:HGNC:12440]	11748	-0.03279552236199379	-0.014417733	No
row_7	PTPRU	protein tyrosine phosphatase receptor type U [Source:HGNC Symbol;Acc:HGNC:9683]	13977	-0.19223827123641968	-0.09797311	No
row_8	JAK1	Janus kinase 1 [Source:HGNC Symbol;Acc:HGNC:6190]	17834	-1.705823302268982	0.028185187	No

## Sheet: S8b
Name	D0_Control_1	D0_Control_2	D0_Control_3	D0_Control_4	D0_Mb1HellsKO_1	D0_Mb1HellsKO_2	D0_Mb1HellsKO_3	D0_Mb1HellsKO_4	D7_Control_1	D7_Control_2	D7_Control_3	D7_Control_4	D7_Mb1HellsKO_1	D7_Mb1HellsKO_2	D7_Mb1HellsKO_3	D7_Mb1HellsKO_4	D14_Control_1	D14_Control_2	D14_Control_3	D14_Control_4	D14_Mb1HellsKO_1	D14_Mb1HellsKO_2	D14_Mb1HellsKO_3	D14_Mb1HellsKO_4
Cgas	51	55	52	19	66	38	60	48	20	15	10	12	9	12	12	6	6	4	9	15	5	1	11	8
Ddx58	2278	2435	2432	871	2760	2556	3250	3136	264	263	179	130	140	294	316	120	32	41	48	31	32	48	184	83
Ifih1	80	99	91	27	70	89	96	93	22	38	13	25	32	35	42	13	6	24	16	6	2	9	31	10
Tmem173	2115	2753	2440	848	2279	2429	2409	2622	1036	1090	495	631	572	889	1029	364	205	326	245	329	130	183	451	334

## Sheet: S8c
gene_symbol	Aicda	Cgas	Ddx58	Ifih1	Sting1
FoB	1.72495	22.0887	693.846	25.8305	902.921
GC DZ	2630.21	14.0523	54.4483	13.1808	195.943
GC LZ	1376.09	10.2771	169.29	22.3597	381.508
Bmem	71.3432	13.1456	1459.48	27.8215	649.27
PB	90.1264	22.6094	729.733	102.673	928.142
PC	1	1	909.057	7.62816	798.588

## Sheet: S8d
NAME	SYMBOL	RANK IN GENE LIST	RANK METRIC SCORE	RUNNING ES	CORE ENRICHMENT
row_0	Ctnna1	70	8.253539085388184	0.059134454	Yes
row_1	Arsb	95	6.912863254547119	0.10938006	Yes
row_2	Stom	115	6.303576946258545	0.15525682	Yes
row_3	Plac8	125	5.913536548614502	0.19847755	Yes
row_4	Anxa6	167	5.031459331512451	0.23456126	Yes
row_5	S100a10	172	4.976550102233887	0.27100775	Yes
row_6	Itgb7	263	3.7854905128479004	0.29693154	Yes
row_7	Psap	343	3.277506113052368	0.31935424	Yes
row_8	Car2	350	3.213024854660034	0.34281453	Yes
row_9	Lgals3	363	3.0511269569396973	0.36496228	Yes
row_10	Vim	365	3.0430216789245605	0.38727823	Yes
row_11	Sub1	397	2.897738456726074	0.4079068	Yes
row_12	Itgam	464	2.5839102268218994	0.4255074	Yes
row_13	Myo1f	476	2.527082920074463	0.4438292	Yes
row_14	Gpr132	512	2.3840255737304688	0.46060422	Yes
row_15	Arrb1	535	2.314361095428467	0.47713694	Yes
row_16	Tsc22d1	545	2.2651937007904053	0.4935778	Yes
row_17	Zeb2	575	2.191175937652588	0.5090614	Yes
row_18	Emp1	594	2.1545250415802	0.5245037	Yes
row_19	Ly6c2	730	1.8697247505187988	0.5354338	Yes
row_20	Kctd12	807	1.739109754562378	0.5466263	Yes
row_21	Selplg	822	1.7207412719726562	0.5589673	Yes
row_22	Sell	832	1.704435110092163	0.57129204	Yes
row_23	Capg	861	1.6638437509536743	0.5829256	Yes
row_24	Plbd1	868	1.6513845920562744	0.5949231	Yes
row_25	Zyx	896	1.6098052263259888	0.6061806	Yes
row_26	Grn	938	1.5494271516799927	0.61670524	Yes
row_27	Rap1gap2	1145	1.3228093385696411	0.6221514	Yes
row_28	Ms4a6c	1213	1.2656397819519043	0.6300548	Yes
row_29	Smpdl3a	1237	1.2424333095550537	0.6386986	Yes
row_30	Fxyd5	1412	1.1309421062469482	0.64339864	Yes
row_31	Fcer1g	1421	1.127104640007019	0.6515063	Yes
row_32	Zfpm1	1463	1.0988490581512451	0.65872353	Yes
row_33	Emilin2	1604	1.0193992853164673	0.66330856	Yes
row_34	Itga4	1697	0.9665376543998718	0.66849905	Yes
row_35	Slc43a1	1736	0.9432708024978638	0.6746364	Yes
row_36	Ahnak	1875	0.8777952790260315	0.67822343	Yes
row_37	2008-09-01	2148	0.7740805745124817	0.6782757	Yes
row_38	Slc16a10	2169	0.7673164010047913	0.68349403	Yes
row_39	Spn	2455	0.6768096089363098	0.68256325	Yes
row_40	Ctsd	2593	0.6391266584396362	0.68441904	Yes
row_41	Emb	3097	0.5323756337165833	0.677916	No
row_42	Klf4	3125	0.5283746123313904	0.68123555	No
row_43	S100a6	3429	0.4778546690940857	0.6784718	No
row_44	Anxa5	3562	0.45675939321517944	0.67909247	No
row_45	Hemgn	4078	0.3877526819705963	0.6712795	No
row_46	Sptb	4640	0.3231399357318878	0.6620401	No
row_47	Anxa1	5562	0.24000583589076996	0.64473945	No
row_48	Rgs4	5753	0.22935856878757477	0.64249045	No
row_49	Ccl3	5858	0.22335729002952576	0.6419774	No
row_50	Fosb	5913	0.22070668637752533	0.6424798	No
row_51	S100a4	5995	0.21581293642520905	0.64238745	No
row_52	Mpo	6059	0.21007192134857178	0.64262545	No
row_53	Tgfbi	6070	0.21007192134857178	0.6439605	No
row_54	Klf1	6684	0.1778695285320282	0.63257855	No
row_55	App	6914	0.1688719093799591	0.6290784	No
row_56	Cdkn1a	7032	0.1611218899488449	0.62783945	No
row_57	Fn1	7354	0.1421392560005188	0.6222389	No
row_58	Fosl2	7619	0.12760402262210846	0.61771137	No
row_59	Alox5ap	7802	0.12166718393564224	0.6148375	No
row_60	Scin	8075	0.10611113160848618	0.60998666	No
row_61	Gzmb	8106	0.10611113160848618	0.6101446	No
row_62	Spta1	8212	0.10611113160848618	0.6087503	No
row_63	Clec7a	8653	0.10611113160848618	0.60042226	No
row_64	Ermap	9493	0.1022823229432106	0.5838078	No
row_65	Mpeg1	9900	0.08102871477603912	0.57599944	No
row_66	Tyrobp	10298	0.058941733092069626	0.5682152	No
row_67	Gzma	10682	0.041515052318573	0.5605928	No
row_68	Lyz2	11388	0.023027917370200157	0.54617006	No
row_69	Cpa3	11896	0.0	0.5356764	No
row_70	Gata2	12050	0.0	0.5325097	No
row_71	Ccl9	12133	0.0	0.5308125	No
row_72	Mcpt1	12393	0.0	0.52545184	No
row_73	Car1	12859	0.0	0.5158275	No
row_74	Kel	13106	0.0	0.5107359	No
row_75	Add2	13115	0.0	0.51057035	No
row_76	Ces2g	13333	0.0	0.50607896	No
row_77	F13a1	13835	0.0	0.49570954	No
row_78	Cd14	15011	0.0	0.47138995	No
row_79	Gypa	15047	0.0	0.47066554	No
row_80	Aldh1a1	15153	0.0	0.4684923	No
row_81	C3	36980	-0.019565459340810776	0.016892165	No
row_82	Tspan33	36987	-0.019890865311026573	0.016913984	No
row_83	Ank	37017	-0.02172391302883625	0.016473217	No
row_84	Atp2b4	37432	-0.02911551669239998	0.008118165	No
row_85	Aqp1	37936	-0.04862041398882866	-0.0019357929	No
row_86	Rhag	38002	-0.04862041398882866	-0.0029242432	No
row_87	Tal1	38059	-0.04862041398882866	-0.0037264163	No
row_88	Trf	38099	-0.04862041398882866	-0.0041767317	No
row_89	Prtn3	38262	-0.04862041398882866	-0.00717284	No
row_90	Tnfaip2	39323	-0.057362303137779236	-0.028691141	No
row_91	Trim10	39360	-0.05824108049273491	-0.029008744	No
row_92	Lmna	40284	-0.09921407699584961	-0.047384284	No
row_93	Ank1	40381	-0.10601094365119934	-0.048593093	No
row_94	Hp	40696	-0.12463593482971191	-0.054177247	No
row_95	Ccl6	40851	-0.12784798443317413	-0.056426223	No
row_96	Ccr2	40865	-0.12784798443317413	-0.055756852	No
row_97	Alas2	41554	-0.14934812486171722	-0.06890048	No
row_98	Slc4a1	42190	-0.19112256169319153	-0.0806405	No
row_99	Csf1r	42766	-0.22844712436199188	-0.0908647	No
row_100	Atf3	42971	-0.24293513596057892	-0.093303785	No
row_101	Mgst3	42994	-0.2444779872894287	-0.09196459	No
row_102	Ifitm3	43084	-0.25057128071784973	-0.091967404	No
row_103	Ifitm2	43822	-0.30941492319107056	-0.10495027	No
row_104	Osbpl3	44027	-0.3284531235694885	-0.10676163	No
row_105	S100a8	44285	-0.3604545593261719	-0.10943505	No
row_106	Fech	44408	-0.374584436416626	-0.10921059	No
row_107	Bmpr1a	44932	-0.43224582076072693	-0.11686258	No
row_108	Arl4c	45704	-0.5547544360160828	-0.12874831	No
row_109	Emp2	46010	-0.6180141568183899	-0.13052465	No
row_110	Rhd	46406	-0.7166270613670349	-0.13343993	No
row_111	Ngp	46890	-0.877996563911438	-0.13699208	No
row_112	S100a9	47325	-1.0796152353286743	-0.13805012	No
row_113	Sirpa	47864	-1.6549718379974365	-0.13703743	No
row_114	Vopp1	48231	-2.98736572265625	-0.12268461	No
row_115	Fam135a	48301	-3.653533458709717	-0.097294785	No
row_116	Etl4	48325	-4.059836387634277	-0.06797049	No
row_117	Celsr1	48421	-9.558822631835938	2.2767048E-4	No
